# Supplementary material for: Transcriptome profiling reveals expression signatures of cranial neural crest cells arising from different axial levels
Source: BMC Dev Biol. 2017 Apr 13;17:5. doi: 10.1186/s12861-017-0147-z (PMC5390458; doi:10.1186/s12861-017-0147-z)
Supplement: Supplementary file 2 — Total expression data from r1-r2 and r4 including replicates A-B. Table S2. Over-represented transcription factor binding sites in genes up-regulated in r1-2 and r4. (XLSX 2249 kb) [file 12861_2017_147_MOESM2_ESM.xlsx]

## Sheet: Table S1 A B
					Cuffdiff			Edge R
gene_id	locus	status	R1-2	R4	log2(fold_change)	p_value	q_value	EdgeR logFC	EdgeR PValue	EdgeR FDR	significant
Gm13251	chr4:146270384-146469440	NOTEST	0.189644	2.14e-06	-16.4386	1	1				No
Gm7367	chr11:116434093-116439077	OK	33.454	0.00167953	-14.2818	0.2553	0.813656				No
Tmsb15l	chrX:136954987-136976874	NOTEST	0.248711	1.79e-05	-13.7619	1	1				No
Raet1d	chr10:22158608-22374139	NOTEST	0.754874	0.000152306	-12.275	1	1				No
Btg3	chr16:78359859-78376785	OK	10.8328	0.00271321	-11.9631	0.0171	0.468332				No
H2-Q7,H2-Q9	chr17:35439154-35443773	OK	6.77562	0.00433727	-10.6093	0.24765	0.812721				No
Raet1e	chr10:22158608-22374139	NOTEST	0.576362	0.000418417	-10.4278	1	1				No
Alx3	chr3:107595030-107605769	OK	49.596	0.0513964	-9.91434	0.24645	0.812721	-9.01305	2.38e-07	0.000982686	EdgeR
Gdf1	chr8:70315774-70353273	OK	19.0681	0.0200945	-9.89014	0.08675	0.745282				No
Pcp4l1	chr1:171173263-171196268	OK	14.1265	0.0311597	-8.82451	0.2088	0.812419	-7.81988	0.000478603	0.0740698	No
D430041D05Rik	chr2:104143074-104410334	OK	1.80458	0.00431531	-8.70798	0.2088	0.812419	-0.637567	0.741923	1	No
Arc	chr15:74669082-74672570	OK	4.39416	0.0149904	-8.1954	0.2088	0.812419	-7.19602	0.0026201	0.211584	No
Rnaset2a,Rnaset2b	chr17:8128590-8147832	LOWDATA	1.69052	0.00596296	-8.14723	1	1				No
Cacna1b	chr2:24606374-24763152	OK	1.78277	0.0063076	-8.14281	0.2162	0.812419	-5.79904	0.00293435	0.217723	No
Lhx5	chr5:120431885-120441457	OK	4.49442	0.0168887	-8.05593	0.2088	0.812419	-7.05763	0.00202311	0.185542	No
Samd5	chr10:9627258-9675208	OK	4.47324	0.018663	-7.905	0.2088	0.812419	-6.89742	0.00226038	0.194346	No
Atf3	chr1:191170296-191183333	OK	9.68512	0.0482401	-7.64939	0.24655	0.812721	-6.81296	0.0027583	0.213441	No
Tal2	chr4:53779704-53786885	OK	8.88498	0.0454019	-7.61247	0.20885	0.812419	-6.63035	0.00457461	0.2723	No
Ccdc3	chr2:5137775-5230866	OK	3.30813	0.0174248	-7.56873	0.20895	0.812419	-6.56343	0.00421002	0.263254	No
Ankrd13d	chr19:4270179-4283137	OK	4.06119	0.0220686	-7.52377	0.2088	0.812419	-6.53938	0.00451572	0.271745	No
Syngr1	chr15:80091333-80119501	OK	1.92101	0.0107326	-7.48372	0.23055	0.812419	-4.09376	0.06838	0.686214	No
Mapk4	chr18:73928485-74064949	OK	1.67247	0.00970144	-7.42957	0.0805	0.740995	-6.4706	0.00523584	0.292004	No
Dscaml1	chr9:45416625-45753713	NOTEST	1.09977	0.0064052	-7.42375	1	1				No
Six3	chr17:85620833-85626191	OK	2.09693	0.012306	-7.41277	0.20905	0.812419	-6.42016	0.0099184	0.364725	No
Fahd1	chr17:24848895-24850302	OK	6.0206	0.0355005	-7.40592	0.2091	0.812419	-6.40591	0.00670377	0.332789	No
Trim21	chr7:102557921-102565469	OK	2.84861	0.0170801	-7.3818	0.23185	0.812419	-6.39224	0.00554719	0.303893	No
Col22a1	chr15:71798475-72034227	OK	4.70122	0.0288931	-7.34617	0.21835	0.812419	-6.58469	0.000314503	0.0621824	No
Nkx2-5	chr17:26838664-26841565	OK	4.8622	0.0323609	-7.23121	0.20945	0.812419				No
Ppp4r1l-ps	chr2:173579319-173659539	NOTEST	1.47579	0.0100381	-7.19986	1	1	-2.81372	0.240758	0.94128	No
Sorcs1	chr19:50143300-50678646	NOTEST	1.42153	0.0102054	-7.12198	1	1	-6.32634	0.00950509	0.360522	No
2610035F20Rik	chr14:122470376-122475199	OK	6.24177	0.0451625	-7.11069	0.20905	0.812419	-4.48934	0.0191741	0.456527	No
Zc3h8	chr2:128926267-128944020	OK	4.29437	0.0313422	-7.0982	0.20905	0.812419	-6.09612	0.00920938	0.360254	No
Mir719	chr14:60219467-60251378	LOWDATA	57.218	0.428577	-7.06077	1	1				No
Gm5577	chr6:87981682-87984180	OK	4.66427	0.0350357	-7.05668	0.20985	0.812419	-6.0692	0.0170004	0.43309	No
Dbx1	chr7:49631498-49636835	OK	8.95667	0.0684644	-7.03147	0.23135	0.812419	-6.23951	0.00121879	0.133538	No
Slc8a3	chr12:81197914-81333180	NOTEST	1.15638	0.00900858	-7.0041	1	1	-6.00503	0.013169	0.409971	No
Chrnb2	chr3:89715021-89764632	NOTEST	1.01849	0.00826016	-6.94604	1	1	-5.94931	0.013649	0.412167	No
2310033P09Rik	chr11:59208360-59210734	OK	19.2855	0.164669	-6.8718	0.21835	0.812419	-4.28328	0.0159034	0.424354	No
Alx4	chr2:93642433-93681339	OK	34.3267	0.299567	-6.84031	0.04145	0.636798	-6.40975	1.95e-07	0.000982686	EdgeR
Fam84a	chr12:14147597-14152038	NOTEST	1.54048	0.0134673	-6.83777	1	1	-5.8419	0.0161762	0.426846	No
A030009H04Rik	chr11:69340768-69342647	OK	3.06604	0.0271313	-6.82027	0.2102	0.812419	-5.81969	0.0174126	0.439074	No
Ntrk1	chr3:87778243-87795162	OK	2.02593	0.0179358	-6.8196	0.2133	0.812419				No
Fezf1	chr6:23245046-23248264	OK	2.26142	0.0203194	-6.79823	0.2099	0.812419	-5.79708	0.017071	0.433997	No
Pcdhga7	chr18:36930284-37841872	NOTEST	1.34194	0.0125838	-6.73661	1	1	-5.65927	0.0200693	0.459391	No
Lipo1	chr19:33555280-33590311	OK	1.72382	0.0169892	-6.66485	0.2096	0.812419	-5.66302	0.0184859	0.450276	No
Deb1	chr9:121710388-121712921	OK	13.7173	0.1355	-6.66156	0.21135	0.812419	-2.15128	0.186076	0.905645	No
Sp8	chr12:118846328-118852578	OK	19.0044	0.187738	-6.66147	0.05825	0.689008	-7.5241	6.77e-06	0.00598685	EdgeR
Nespas	chr2:174281236-174346742	OK	2.08458	0.0209344	-6.63773	0.0777	0.735332	-5.82192	0.0137463	0.413089	No
Cda	chr4:138338527-138367955	OK	6.93268	0.0704196	-6.62129	0.2095	0.812419	-5.62114	0.0178177	0.442524	No
Pde4b	chr4:102254741-102607262	OK	3.50419	0.0391432	-6.48417	0.22875	0.812419	-4.94353	0.0120987	0.394434	No
Kcnab1	chr3:65109642-65378219	NOTEST	1.36862	0.0153726	-6.47622	1	1				No
Chrna2	chr14:66140959-66152948	OK	2.28846	0.0257442	-6.47399	0.24845	0.812721				No
Zfp551	chr7:12415148-12422491	OK	1.77548	0.0200623	-6.46758	0.21005	0.812419	-5.70008	0.0161487	0.426846	No
Pax5	chr4:44531505-44710440	OK	60.6501	0.712739	-6.41099	0.0762	0.735332	-7.82836	4.83e-05	0.020629	EdgeR
Pcdhga8	chr18:36930284-37841872	NOTEST	1.0485	0.0123301	-6.40999	1	1	-4.91044	0.0476724	0.625739	No
Wnt16	chr6:22288226-22298522	OK	4.85374	0.0584482	-6.37579	0.2468	0.812721	-5.51561	0.00927963	0.360254	No
Sergef	chr7:46443158-46639807	OK	5.64699	0.068012	-6.37555	0.24675	0.812721	-5.51623	0.00941891	0.360522	No
Ada	chr2:163726583-163750177	OK	2.48227	0.0300445	-6.36842	0.2109	0.812419	-5.71028	0.0181551	0.446876	No
Gnaz	chr10:74957476-75032586	OK	3.14068	0.0383285	-6.35652	0.1109	0.772995	-5.49639	0.0100185	0.364819	No
Dmrt3	chr19:25610536-25623921	NOTEST	1.59749	0.0195493	-6.35255	1	1	-5.35351	0.0312512	0.544164	No
Rtn2	chr7:19282666-19296160	OK	9.93868	0.122603	-6.34098	0.2256	0.812419	-5.56272	0.00237757	0.20025	No
Pex5l	chr3:32949630-33143082	OK	1.73025	0.0215675	-6.32598	0.24765	0.812721	-5.91757	0.0169192	0.431998	No
4930583H14Rik	chr3:51388412-51396547	OK	3.29095	0.0416038	-6.30564	0.21335	0.812419	-5.30717	0.0273597	0.520473	No
Pcsk4	chr10:79697304-80369637	NOTEST	1.4572	0.0186151	-6.29058	1	1	-6.11066	0.00875516	0.356142	No
4933416M07Rik	chr8:27138772-27174646	OK	7.50653	0.0973771	-6.26842	0.20925	0.812419				No
Apba2	chr7:64501705-64753876	OK	4.18636	0.0549232	-6.25214	0.21835	0.812419	-5.51075	0.00294504	0.217723	No
Rad51l1	chr12:79297281-79814690	OK	1.96311	0.0258378	-6.24751	0.20935	0.812419	-5.19344	0.0321975	0.547778	No
Trex1	chr9:109057931-109059723	OK	7.37623	0.0980861	-6.23269	0.22065	0.812419	-1.89926	0.222167	0.927081	No
Npcd	chr15:79786350-79834333	NOTEST	0.848409	0.0113881	-6.21916	1	1				No
Cyp4f17	chr17:32506461-32528894	OK	2.11076	0.0286952	-6.20081	0.21235	0.812419	-5.30382	0.0299802	0.53562	No
Dok5	chr2:170731806-170879775	OK	1.99993	0.02727	-6.19649	0.21725	0.812419	-5.19627	0.0316826	0.545567	No
6530418L21Rik	chr3:105704598-105720842	NOTEST	0.709584	0.00983018	-6.17361	1	1	-5.18582	0.0349862	0.574493	No
Sez6	chr11:77930942-77979042	OK	2.3413	0.0330259	-6.14757	0.2315	0.812419	-5.36478	0.0065546	0.331235	No
Gm5113	chr7:30169921-30180209	NOTEST	1.07258	0.0155457	-6.10844	1	1	-3.11161	0.0764568	0.703047	No
Ttc9	chr12:81631368-81664941	OK	3.20817	0.0465107	-6.10804	0.2486	0.812721				No
Zfp612	chr8:110079733-110092752	OK	1.86754	0.0273213	-6.09497	0.2316	0.812419	-5.31011	0.00573413	0.308671	No
Gstm7	chr3:107926333-107931745	OK	2.64319	0.0387806	-6.0908	0.21375	0.812419	-5.09787	0.0400307	0.5944	No
Rras	chr7:45018006-45021644	OK	11.738	0.172408	-6.08922	0.2317	0.812419	-3.14012	0.0510778	0.632394	No
Icosl	chr10:78069367-78079525	NOTEST	1.14362	0.0168091	-6.08822	1	1	-5.10297	0.0344831	0.572299	No
Gm4285	chr14:75842917-75844964	OK	2.49525	0.0368448	-6.08158	0.2215	0.812419				No
Prss35	chr9:86743632-86757506	OK	2.48656	0.0368758	-6.07533	0.2483	0.812721	-5.23195	0.013394	0.409971	No
Wnt8b	chr19:44493471-44514273	OK	1.81189	0.0269686	-6.07007	0.2474	0.812721	-5.21473	0.0155765	0.423317	No
Ankrd39	chr1:36538172-36547201	OK	5.42295	0.0810345	-6.0644	0.2314	0.812419	-5.27687	0.00589262	0.311545	No
Hps6	chr19:46003477-46006173	NOTEST	1.13999	0.0171594	-6.05387	1	1				No
Ccdc30	chr4:119323838-119415521	NOTEST	1.21202	0.0183353	-6.04665	1	1	-5.16908	0.031735	0.545709	No
Olig2	chr16:91225549-91228677	OK	3.79041	0.0574413	-6.04412	0.2316	0.812419	-5.28319	0.00697037	0.3356	No
Bmper	chr9:23223075-23485202	NOTEST	0.762235	0.0119189	-5.99892	1	1	-4.99983	0.0405206	0.5944	No
Ptprb	chr10:116301373-116389538	NOTEST	0.4639	0.00731145	-5.98751	1	1				No
Zfp941	chr7:140809676-140822178	NOTEST	0.732216	0.011546	-5.9868	1	1	-5.04535	0.0382158	0.584135	No
Syn1	chrX:20848542-20920918	OK	2.7217	0.0431861	-5.9778	0.2795	0.826015	-5.20508	0.00946652	0.360522	No
Eid2b	chr7:28277705-28280129	OK	2.39411	0.0385181	-5.95781	0.24755	0.812721	-5.10197	0.0178696	0.442524	No
Endog	chr2:30171523-30178459	OK	9.5143	0.154564	-5.94382	0.1929	0.812419	-5.35303	0.0161367	0.426846	No
Nfatc2	chr2:168476409-168601655	OK	1.65453	0.0270233	-5.93607	0.242	0.812419	-4.70593	0.0165272	0.429732	No
Abcc9	chr6:142587861-142702274	NOTEST	0.361998	0.00596963	-5.9222	1	1	-4.92145	0.0449779	0.616739	No
Arhgap24	chr5:102481390-102897937	OK	2.48342	0.04352	-5.83451	0.23515	0.812419	-5.1079	0.00776737	0.344426	No
Gm4532	chr7:127232417-127233130	OK	4.77005	0.0836244	-5.83394	0.22865	0.812419	-4.48461	0.0236444	0.488233	No
Foxj1	chr11:116330703-116335354	OK	3.0806	0.0540339	-5.8332	0.232	0.812419	-5.04891	0.00900203	0.360254	No
Rimbp2	chr5:128760400-128953362	NOTEST	0.599936	0.0105372	-5.83125	1	1	-4.83386	0.0562924	0.647898	No
Dgka	chr10:128706257-128744056	OK	3.72235	0.0655632	-5.82718	0.14245	0.798565	-5.11424	0.0129228	0.406466	No
Mapk12	chr15:89130583-89140703	OK	12.9426	0.228134	-5.8261	0.1489	0.806192	-4.44577	0.00731239	0.337816	No
Six3os1	chr17:85601931-85618396	OK	1.59611	0.0282351	-5.82093	0.20645	0.812419	-4.83535	0.0182726	0.447986	No
Tm6sf1	chr7:81859021-81934459	NOTEST	1.20024	0.0213958	-5.80985	1	1	-4.78332	0.0557857	0.643834	No
Tac1	chr6:7555070-7562973	OK	2.8283	0.0513977	-5.78209	0.21665	0.812419	-5.04244	0.0390125	0.591818	No
Gm15471	chr3:103800604-103809387	OK	5.43221	0.0992674	-5.77407	0.18695	0.812419				No
B930041F14Rik	chr4:155694341-155696483	OK	4.79358	0.0882288	-5.76371	0.21875	0.812419	-5.03649	0.00945031	0.360522	No
Aldh1l2	chr10:83487446-83534140	NOTEST	1.18853	0.0220342	-5.7533	1	1	-4.993	0.0108338	0.378907	No
Hsd3b7	chr7:127800608-127803802	OK	2.93735	0.0545251	-5.75145	0.20835	0.812419	-5.01505	0.0158426	0.424215	No
Ctf1	chr7:127712735-127718185	OK	4	0.0748491	-5.73987	0.2521	0.812962				No
Plcd4	chr1:74409383-74588028	NOTEST	0.896944	0.0168754	-5.73202	1	1				No
Fgf8	chr19:45736797-45742884	OK	19.3465	0.371815	-5.70135	0.24225	0.812419	-5.87265	0.000609852	0.0877975	No
Gstm2	chr3:107981701-107986436	OK	2.63023	0.0506079	-5.69968	0.21415	0.812419	-4.74734	0.0538701	0.638856	No
Cckar	chr5:53698484-53707704	NOTEST	0.804266	0.0156938	-5.6794	1	1	-4.6836	0.0682973	0.686214	No
Wdsub1	chr2:59852364-59882606	OK	9.51395	0.186549	-5.67242	0.2335	0.812419	-5.2147	0.00291987	0.217723	No
Stap2	chr17:55997077-56005568	NOTEST	1.68583	0.033163	-5.66774	1	1	-4.7448	0.0573559	0.649701	No
Tmem107	chr11:69070808-69073293	OK	10.2732	0.204361	-5.65163	0.23	0.812419	-4.91856	0.00862622	0.35496	No
Alkbh6	chr7:30308752-30314303	OK	20.2349	0.402825	-5.65055	0.1715	0.812419	-2.66734	0.0767317	0.703047	No
Cyp2d22	chr15:82370526-82380260	NOTEST	0.830288	0.0166717	-5.63814	1	1	-4.63991	0.0643943	0.673876	No
Dnahc7b	chr1:46066737-46373550	NOTEST	0.175732	0.00353323	-5.63624	1	1				No
Acyp2	chr11:30505991-30649396	OK	4.48878	0.0910979	-5.62276	0.2302	0.812419				No
Mir1893	chr18:6435950-6516087	LOWDATA	1372.14	28.0499	-5.61229	1	1				No
Zfp874a	chr13:67440430-67451624	NOTEST	0.687775	0.0140877	-5.60942	1	1	-4.61266	0.0655649	0.677964	No
Alkbh7	chr17:56997338-56999336	OK	16.9776	0.349983	-5.60021	0.237	0.812419	-4.9442	0.00634309	0.325867	No
Aard	chr15:52040106-52045722	OK	9.01377	0.186633	-5.59385	0.20085	0.812419	-4.89888	0.00754623	0.342234	No
Tcf15	chr2:152143608-152149096	OK	8.39691	0.17595	-5.57662	0.23215	0.812419	-5.44226	0.00441906	0.269381	No
Tmem184a	chr5:139804951-139814283	NOTEST	1.23086	0.0258183	-5.57512	1	1				No
Nkx6-2	chr7:139389108-139582797	OK	37.3209	0.786449	-5.56849	0.23425	0.812419	-6.84944	0.00027665	0.0570868	No
Cirbp	chr10:79697304-80369637	OK	15.331	0.324886	-5.56038	0.0913	0.748361	-5.27476	0.00198999	0.183976	No
Slc2a10	chr2:165503977-165519911	NOTEST	0.640894	0.0136086	-5.55749	1	1				No
Ebf1	chr11:44618133-45005172	OK	5.86056	0.125674	-5.54328	0.18495	0.812419	-4.89443	0.00723907	0.337816	No
Shisa7	chr7:4825551-4844696	NOTEST	0.343809	0.00737382	-5.54305	1	1				No
Tlx2	chr6:83068324-83070225	NOTEST	1.60335	0.0347231	-5.52905	1	1	-5.21303	0.0350329	0.574493	No
2610203C20Rik	chr9:41581338-41592487	OK	1.65649	0.0360226	-5.52308	0.1125	0.772995				No
4930429B21Rik	chr3:32334793-32367438	NOTEST	1.12258	0.0244786	-5.51915	1	1				No
Fdx1	chr9:51943306-51963533	OK	11.8228	0.259484	-5.50978	0.21975	0.812419	-4.83407	0.0122142	0.394434	No
Bok	chr1:93685693-93695762	OK	6.25602	0.139118	-5.49086	0.21865	0.812419	-4.93605	0.00872374	0.356142	No
9130019O22Rik	chr7:127382259-127387166	NOTEST	1.04669	0.0232867	-5.49019	1	1	-4.63702	0.0213772	0.468637	No
Snx21	chr2:164786020-164804881	NOTEST	1.45831	0.032459	-5.48953	1	1	-4.49471	0.0755952	0.703047	No
Fam13c	chr10:70440667-70599291	OK	3.11744	0.0695763	-5.48562	0.1486	0.806192	-4.82715	0.00886141	0.356706	No
Sema3g	chr14:31217872-31229511	OK	1.62598	0.0368544	-5.46332	0.23245	0.812419	-4.68997	0.0153047	0.423317	No
3010001F23Rik	chrX:152368571-152416702	OK	2.74711	0.0629629	-5.44727	0.21565	0.812419	-2.79172	0.115722	0.799088	No
Emilin3	chr2:160906437-160912328	OK	1.66968	0.0383855	-5.44287	0.23245	0.812419	-4.66269	0.0158639	0.424215	No
Chac2	chr11:30954397-31102704	OK	3.30223	0.0759782	-5.44171	0.17035	0.812419				No
Fes	chr7:80377757-80387946	NOTEST	1.4474	0.0334344	-5.43599	1	1	-4.73781	0.0223515	0.480254	No
Hap1	chr11:100347326-100356141	OK	3.14205	0.0734678	-5.41845	0.16025	0.812419	-4.62527	0.0083721	0.352568	No
Ccdc126	chr6:49319352-49341581	OK	3.48569	0.0827303	-5.39688	0.22075	0.812419	-4.68474	0.0213815	0.468637	No
Gin1	chr1:97770178-97792971	OK	1.95143	0.0465359	-5.39004	0.25095	0.812962	-4.53755	0.0260818	0.512699	No
Prtn3	chr10:79697304-80369637	OK	2.33528	0.0559928	-5.38221	0.0144	0.436167				No
Esyt3	chr9:99309966-99358530	NOTEST	0.41444	0.0099796	-5.37604	1	1	-4.38196	0.0484489	0.625739	No
Jak3	chr8:71676382-71690577	OK	1.52554	0.0369258	-5.36855	0.23795	0.812419	-4.61128	0.0274903	0.520473	No
Mrpl41	chr2:24962421-24975098	OK	4.62765	0.115606	-5.32299	0.21275	0.812419	-4.66019	0.00909704	0.360254	No
1700066J24Rik	chr4:41517436-41569527	OK	6.71575	0.168898	-5.31332	0.44075	0.894462	-3.72028	0.0499193	0.625739	No
Isoc2a	chr7:4877052-4895716	OK	5.76019	0.144969	-5.3123	0.2334	0.812419	-4.5352	0.021386	0.468637	No
Sybu	chr15:44671855-44805829	NOTEST	0.624306	0.0157261	-5.31102	1	1				No
Kcne1l	chrX:142304752-142306198	OK	4.08507	0.103165	-5.30733	0.23655	0.812419	-4.54204	0.0289092	0.531046	No
Ush1g	chr11:115307162-115332303	NOTEST	1.12826	0.0287141	-5.2962	1	1				No
Disp2	chr2:118779718-118795175	NOTEST	0.259786	0.00666029	-5.2856	1	1				No
Ppp1r3g	chr13:35967905-35970388	NOTEST	0.791484	0.0203194	-5.28363	1	1	-4.28985	0.0523998	0.636639	No
Kcnh5	chr12:74897216-75177332	NOTEST	0.42943	0.0110913	-5.27492	1	1				No
2010003O02Rik	chr4:40259605-40270221	OK	13.1242	0.3404	-5.26885	0.38665	0.879719	-4.27225	0.0564118	0.647898	No
Nacad	chr11:6597822-6606054	NOTEST	0.350429	0.00912456	-5.26322	1	1	-1.325	0.399644	0.991574	No
1500011K16Rik	chr2:127791376-127792488	OK	13.3998	0.350943	-5.25483	0.20165	0.812419	-4.56854	0.0111318	0.383908	No
Slc15a3	chr19:10842543-10869779	OK	2.28496	0.0599061	-5.25332	0.2648	0.817682	-4.46397	0.0275778	0.521284	No
2810408I11Rik	chr1:64679868-64690659	OK	6.31754	0.167249	-5.2393	0.25015	0.812721	-4.38616	0.0285396	0.527387	No
Tspyl5	chr15:33683874-33687883	OK	2.53527	0.0674567	-5.23203	0.18525	0.812419	-4.57529	0.00926191	0.360254	No
Nlgn1	chr3:25431840-26331909	NOTEST	0.364807	0.00972505	-5.22928	1	1	-4.45065	0.0468867	0.625739	No
Rnls	chr19:33137744-33392295	OK	4.07609	0.108938	-5.22561	0.2434	0.812419	-5.04333	0.0158628	0.424215	No
A930015D03Rik	chr17:35994503-36038174	OK	2.67491	0.0715973	-5.22344	0.4402	0.894462				No
Lrrc27	chr7:139103637-139242973	OK	1.66284	0.0449238	-5.21003	0.2084	0.812419	-4.29883	0.0393953	0.592653	No
Ddn	chr15:98803781-98807925	NOTEST	1.33652	0.0362921	-5.20269	1	1	-4.69003	0.0166407	0.429732	No
Tmem198	chr1:75479531-75485693	OK	2.3747	0.0647374	-5.197	0.23375	0.812419	-4.42105	0.0255089	0.506155	No
Rimbp3	chr16:17208134-17213982	OK	2.20109	0.0606515	-5.18153	0.15885	0.812419	-4.58268	0.00736108	0.338801	No
Klhl34	chrX:157818434-157820369	OK	2.68689	0.0740711	-5.18088	0.23305	0.812419	-4.53679	0.0189988	0.45498	No
Kcp	chr6:29482035-29507952	OK	6.16581	0.171395	-5.16889	0.0604	0.698923	-5.91377	0.00264927	0.211584	No
A730017C20Rik	chr18:59062380-59076960	OK	3.78293	0.10642	-5.15167	0.24365	0.812419	-4.4486	0.0198931	0.459391	No
Ascl2	chr7:142966821-142969264	NOTEST	1.07498	0.0303426	-5.14682	1	1				No
Atp2b2	chr6:113745667-114042080	NOTEST	0.45051	0.0127682	-5.14093	1	1				No
Cnr2	chr4:135895403-135920210	NOTEST	0.411018	0.0117006	-5.13455	1	1	-4.14383	0.0654377	0.677411	No
Adat3	chr10:80602879-80615783	OK	19.8661	0.566895	-5.13108	0.1284	0.779546	-4.64425	0.00346764	0.235905	No
Chrnb4	chr9:55028155-55048544	NOTEST	0.911554	0.0260655	-5.12811	1	1				No
1110058L19Rik	chr1:23995938-24005640	OK	9.59361	0.27564	-5.12122	0.2384	0.812419				No
Fitm1	chr14:55575673-55576952	OK	2.0946	0.0602175	-5.12035	0.258	0.816438				No
Shh	chr5:28456839-28719209	OK	41.65	1.19889	-5.11855	0.01485	0.439575	-5.6717	9.06e-05	0.031369	EdgeR
H2-Q4	chr17:35379616-35384674	OK	2.7995	0.0806782	-5.11685	0.23735	0.812419	-4.40934	0.0289885	0.531713	No
Trp53rk	chr2:166793766-166799492	OK	2.10797	0.0609865	-5.11122	0.18565	0.812419	-4.46304	0.0139036	0.414072	No
Asah2	chr19:31984650-32103140	NOTEST	0.316978	0.00927279	-5.09523	1	1				No
Tiam2	chr17:3326572-3557713	NOTEST	1.21611	0.036074	-5.07516	1	1	-4.38833	0.0132361	0.409971	No
Zfp593	chr4:134243305-134245873	OK	25.7825	0.766147	-5.07263	0.03085	0.574006	-6.1422	0.000331889	0.0621824	No
Gm12522	chr3:108364910-108383741	NOTEST	0.6379	0.01913	-5.05942	1	1				No
4930528A17Rik	chr4:21846326-21876475	NOTEST	1.48	0.0445737	-5.05326	1	1				No
Arhgef15	chr11:68943153-68956858	NOTEST	0.722465	0.0217599	-5.05319	1	1	-3.70187	0.0621975	0.669811	No
Phyhipl	chr10:70440667-70599291	OK	3.1665	0.0961364	-5.04166	0.24355	0.812419	-2.29662	0.132056	0.824234	No
Slc1a3	chr15:8634123-8710807	OK	3.15724	0.0962079	-5.03636	0.15005	0.806996	-4.4584	0.00909874	0.360254	No
3110021N24Rik	chr4:108639258-108781904	OK	13.9013	0.425209	-5.0309	0.25745	0.816438	-4.06512	0.00859699	0.35496	No
Deptor	chr15:55099916-55254202	NOTEST	1.34934	0.041445	-5.02492	1	1	-1.00793	0.546414	0.99374	No
4921531C22Rik	chr2:179976852-179979013	NOTEST	0.815814	0.0251251	-5.02104	1	1				No
Vwa2	chr19:56874415-56912078	OK	2.26327	0.0697841	-5.01937	0.1858	0.812419	-4.36562	0.0132663	0.409971	No
Slc50a1	chr3:89268245-89270570	OK	4.98591	0.156447	-4.99411	0.24005	0.812419	-4.25794	0.037195	0.581458	No
Pcdhga5	chr18:36930284-37841872	NOTEST	1.24108	0.0391193	-4.98758	1	1	-4.12693	0.0372966	0.581458	No
A230020J21Rik	chr1:191005831-191029781	OK	24.2004	0.768748	-4.97638	0.26235	0.817682				No
Gm15545	chr7:44986899-44997579	OK	4.53931	0.14448	-4.97354	0.21495	0.812419	-3.35671	0.0905344	0.739101	No
2700097O09Rik	chr12:55045660-55080110	OK	4.42044	0.142073	-4.95948	0.2295	0.812419	-3.85959	0.042967	0.60383	No
Sult2b1	chr7:45729982-45759555	NOTEST	1.42153	0.0457904	-4.95625	1	1	-4.05086	0.0726197	0.700783	No
Frmd7	chrX:50892644-50942710	NOTEST	0.597756	0.0192589	-4.95596	1	1				No
Tomt	chr7:101899807-101911903	OK	3.43527	0.111882	-4.94037	0.31835	0.845028	-1.44255	0.452324	0.991574	No
Snora65	chr2:32961711-32964045	OK	254.907	8.36274	-4.92985	0.1097	0.772995	-6.11273	0.00928205	0.360254	No
Gm10406	chr14:7006114-7027449	NOTEST	0.739359	0.0244088	-4.9208	1	1				No
Ccl19	chr4_JH584294_random:102333-104327	OK	2.49757	0.0824964	-4.92005	0.26595	0.817682				No
5330417C22Rik	chr3:108458068-108536522	NOTEST	0.41404	0.0137	-4.91752	1	1				No
Stambp	chr6:83543205-83572504	NOTEST	1.31731	0.0437761	-4.91131	1	1				No
CK137956	chr4:127927591-127970841	NOTEST	0.639364	0.0213212	-4.90628	1	1				No
Nhlh2	chr3:102010144-102015492	OK	1.62023	0.0543308	-4.89828	0.22875	0.812419				No
Entpd2	chr2:25395873-25401323	NOTEST	0.730751	0.0246619	-4.88902	1	1				No
Cenpk	chr13:104228954-104249617	OK	2.27986	0.077491	-4.87877	0.24695	0.812721	-4.04414	0.0508286	0.630784	No
Myh1	chr11:67200113-67224575	NOTEST	0.428352	0.0147172	-4.86322	1	1				No
Zfp786	chr6:47819265-47830505	NOTEST	0.947804	0.032582	-4.86244	1	1	-5.1407	0.0195693	0.459391	No
Abcg8	chr17:84683130-84700333	NOTEST	0.359935	0.0123879	-4.86073	1	1				No
Cd97	chr8:83715176-83741311	NOTEST	1.34567	0.0463992	-4.85808	1	1	-2.63738	0.0910561	0.740227	No
2310039H08Rik	chr17:46772634-46773407	OK	6.50842	0.224556	-4.85716	0.23615	0.812419	-4.08085	0.0356737	0.578868	No
Nox4	chr7:87246794-87398606	NOTEST	0.375669	0.0129657	-4.85669	1	1	-3.94591	0.0768253	0.703047	No
Nat8l	chr5:33995983-34005916	OK	4.8666	0.169139	-4.84664	0.0683	0.726909	-4.47112	0.00329518	0.231903	No
Jph4	chr14:55106825-55116935	NOTEST	0.286132	0.00998425	-4.84088	1	1				No
Gm16796	chr2:170482964-170519070	NOTEST	0.410404	0.0144102	-4.83188	1	1				No
Oplah	chr15:76294433-76307245	NOTEST	0.639879	0.0227183	-4.81587	1	1	-3.96582	0.0519518	0.636348	No
E130112N10Rik	chr6:125224211-125239934	NOTEST	1.02409	0.0372293	-4.78176	1	1	-3.7935	0.0918686	0.743486	No
A330021E22Rik	chr5:5580981-5664232	OK	3.06503	0.112517	-4.76769	0.15975	0.812419	-4.17128	0.0144135	0.416993	No
Insm1	chr2:146221996-146225018	OK	21.6437	0.800768	-4.75642	0.0133	0.422942	-4.62847	0.000336501	0.0621824	No
Gm11974	chr11:6525590-6528760	OK	55.901	2.08061	-4.7478	0.088	0.748361	-3.95916	0.0119361	0.393034	No
Scara5	chr14:65666402-65764826	NOTEST	0.640262	0.0238311	-4.74774	1	1				No
Zfp93	chr7:24270417-24277794	OK	1.7371	0.0646912	-4.74697	0.20375	0.812419	-2.34623	0.252698	0.949075	No
Fbln7	chr2:128863931-128897034	NOTEST	0.421441	0.0158097	-4.73645	1	1				No
Slc2a8	chr2:32972988-32982056	OK	15.6894	0.591466	-4.72935	0.06915	0.726909	-4.37917	0.00401729	0.260409	No
Slc30a10	chr1:185447115-185468761	OK	2.21349	0.0835882	-4.72688	0.18395	0.812419	-3.26637	0.0485441	0.625739	No
Aldh1a7	chr19:20692952-20727556	NOTEST	0.609811	0.0230302	-4.72677	1	1				No
Neto1	chr18:86394951-86501897	NOTEST	1.00955	0.0385699	-4.71009	1	1				No
Fam158a	chr14:55578493-55585254	OK	1.84883	0.070886	-4.70497	0.4569	0.897116				No
D330050I16Rik	chr19:5377522-5390069	OK	13.7652	0.530628	-4.69718	0.287	0.83026				No
D14Ertd668e	chr14:59347406-59365490	NOTEST	0.445092	0.0172285	-4.69124	1	1				No
Rem2	chr14:54476099-54480434	OK	4.58735	0.177753	-4.68971	0.17485	0.812419	-4.08265	0.0255299	0.506155	No
E130218I03Rik	chr4:134243305-134245873	OK	15.4214	0.600506	-4.68261	0.17775	0.812419				No
Gprin1	chr13:54736672-54749669	OK	7.15384	0.279954	-4.67546	0.0263	0.546611	-4.85716	0.00348685	0.235905	No
Mecom	chr3:29951295-30013204	NOTEST	1.24886	0.0489865	-4.67208	1	1	0.286998	0.829611	1	No
Slc38a5	chrX:8271391-8280176	NOTEST	0.6603	0.0259003	-4.67208	1	1				No
Cyp4f15	chr17:32685658-32703349	NOTEST	1.12836	0.0443199	-4.67013	1	1				No
Lyrm1	chr7:119896291-119916750	OK	2.01648	0.0796535	-4.66196	0.28175	0.826446				No
Tmem29	chrX:150397772-150459150	OK	5.1057	0.201762	-4.66139	0.2536	0.813656	-4.07487	0.0216435	0.472914	No
Gpr157	chr4:150087502-150105927	NOTEST	1.17549	0.0469332	-4.64651	1	1	-3.96532	0.025448	0.506155	No
Pcgf1	chr6:83078389-83080855	OK	7.94263	0.318089	-4.64211	0.2063	0.812419	-4.06021	0.026184	0.513411	No
Apod	chr16:31296191-31314596	NOTEST	1.2849	0.0515511	-4.63951	1	1				No
Ttll7	chr3:146852366-146982750	NOTEST	1.08918	0.0437307	-4.63845	1	1	-4.00935	0.0353154	0.57658	No
Ntpcr	chr8:125734202-125748235	OK	8.94109	0.359027	-4.63829	0.16085	0.812419	-4.04678	0.0166655	0.429732	No
Gas6	chr8:13465373-13494535	NOTEST	0.885786	0.0357967	-4.62906	1	1				No
1700094J05Rik	chr10:76351253-76442912	OK	5.32163	0.215148	-4.62847	0.35465	0.863451				No
2900053A13Rik	chr8:3621550-3625545	OK	4.2638	0.172637	-4.62633	0.14315	0.798847	-3.90374	0.0400758	0.5944	No
Gamt	chr10:79697304-80369637	OK	19.877	0.807063	-4.62228	0.08595	0.745282	-4.23737	0.00948652	0.360522	No
Tctn1	chr5:122209736-122264460	OK	10.8277	0.439939	-4.62128	0.2014	0.812419	-3.13394	0.0412714	0.5944	No
Ampd3	chr7:110772603-110812395	NOTEST	0.540108	0.0220513	-4.61431	1	1				No
Klhl14	chr18:21550376-21652368	OK	6.51258	0.266543	-4.61079	0.03445	0.593834	-4.89257	0.00369656	0.24606	No
Dmrta1	chr4:89688197-89694766	NOTEST	1.34951	0.0552848	-4.6094	1	1	-3.34659	0.0477612	0.625739	No
Lgi2	chr5:52537863-52566280	OK	3.02713	0.124024	-4.60926	0.2051	0.812419	-4.02104	0.0239926	0.490186	No
B230208H11Rik	chr10:12916645-12923127	NOTEST	1.16372	0.0482062	-4.59338	1	1				No
4833424O15Rik	chr3:117575460-117689506	NOTEST	0.265689	0.0111404	-4.57587	1	1				No
Fbxl15	chr19:46328183-46338660	OK	18.4429	0.775047	-4.57264	0.2086	0.812419	-5.22676	0.00543977	0.299447	No
Pcbd2	chr13:55727367-55776830	OK	8.81483	0.372326	-4.5653	0.2449	0.812721	-3.7941	0.0568325	0.6495	No
Csn3	chr5:87908587-87979351	NOTEST	0.722116	0.0306686	-4.55739	1	1				No
BC024386	chr7:140906063-140907967	NOTEST	0.71305	0.0302996	-4.55663	1	1				No
Ifitm1	chr7:140967428-140969827	OK	6.34484	0.270388	-4.55248	0.2631	0.817682				No
Insrr	chr3:87796950-87816101	NOTEST	0.409482	0.0174709	-4.55077	1	1				No
Psmb10	chr8:105935727-105938392	OK	1.86299	0.0801006	-4.53966	0.27195	0.819696	-4.07622	0.0518852	0.636348	No
Grik4	chr9:42520411-42944371	NOTEST	0.907944	0.0390745	-4.5383	1	1	1.25802	0.495272	0.991574	conflicted
2810405K02Rik	chr4:154896429-154899043	OK	16.728	0.733138	-4.51203	0.1457	0.80196	-4.02346	0.0258816	0.511069	No
Nccrp1	chr7:28543595-28547254	NOTEST	0.725339	0.0321906	-4.49395	1	1				No
Ribc1	chrX:152004583-152016295	NOTEST	1.47396	0.0656145	-4.48953	1	1	-3.64259	0.0748977	0.703047	No
Sh3rf3	chr10:58813358-59138916	OK	2.71243	0.120948	-4.48713	0.11045	0.772995	-6.08633	0.015304	0.423317	No
Nrsn1	chr13:25252038-25269996	NOTEST	0.493726	0.0221142	-4.48067	1	1				No
Sh3bp2	chr5:34525783-34563639	OK	11.1347	0.50083	-4.4746	0.25185	0.812962	-4.14942	0.00583437	0.310023	No
Iqck	chr7:118842217-118995211	OK	2.6055	0.117296	-4.47333	0.39625	0.882714				No
Hbegf	chr18:36504926-36515805	NOTEST	1.30856	0.0590794	-4.46918	1	1	-3.69929	0.0650096	0.676866	No
1700010I14Rik	chr17:8988332-9008319	NOTEST	1.12982	0.0510592	-4.46778	1	1	-3.62652	0.0781907	0.705597	No
Hcn2	chr10:79697304-80369637	OK	2.21286	0.100178	-4.46528	0.04355	0.642938	-3.86405	0.0353649	0.57658	No
Apobec3	chr15:79889531-79908429	NOTEST	1.31306	0.0594826	-4.46432	1	1	-3.73348	0.0569885	0.6495	No
Ajap1	chr4:153373220-153482830	OK	8.55419	0.388392	-4.46105	0.0741	0.735332	-4.08354	0.00749855	0.341322	No
Timm9	chr12:71111427-71136675	OK	11.513	0.523415	-4.45917	0.24965	0.812721	-3.07093	0.0490587	0.625739	No
1700029G01Rik	chr4:126150601-126163341	NOTEST	0.462994	0.021059	-4.45848	1	1				No
Gm20324	chr15:82808625-82912134	NOTEST	1.02097	0.0467913	-4.44756	1	1	-3.13876	0.134667	0.826987	No
Rltpr	chr8:105690905-105701095	NOTEST	1.21311	0.0557701	-4.44308	1	1				No
Ppm1k	chr6:57506501-57535426	NOTEST	0.693214	0.0319555	-4.43916	1	1	-3.71811	0.0524416	0.636639	No
1110019D14Rik	chr6:13871568-13896421	NOTEST	0.714377	0.0330096	-4.43573	1	1	-3.45205	0.138855	0.831718	No
Pnpla7	chr2:24976032-25054072	OK	3.78691	0.175621	-4.43048	0.09305	0.748706	-4.02239	0.011706	0.390034	No
Tll1	chr8:64014769-64205993	NOTEST	0.3904	0.018114	-4.42977	1	1	-3.7622	0.0625897	0.669811	No
Arl4d	chr11:101665540-101667832	NOTEST	0.779107	0.036252	-4.42569	1	1				No
Csdc2	chr15:81936758-81950941	OK	3.19405	0.14963	-4.41592	0.16505	0.812419	-3.83395	0.0272586	0.520473	No
LOC329427	chr2:73596525-73775346	NOTEST	0.364336	0.0170848	-4.41448	1	1				No
Ebp	chrX:8185330-8193512	OK	2.36844	0.111203	-4.41267	0.2334	0.812419	-3.71821	0.0618876	0.669249	No
Kcnd1	chrX:7823842-7836503	NOTEST	0.518559	0.0243949	-4.40986	1	1				No
Klf2	chr8:72319061-72321654	OK	1.69054	0.0795292	-4.40986	0.2692	0.818691				No
Dpep1	chr8:123186234-123201813	OK	1.77534	0.0838237	-4.4046	0.23425	0.812419	-3.69314	0.0464064	0.62384	No
Slc26a1	chr5:108669105-108684558	NOTEST	0.299221	0.0141576	-4.40156	1	1				No
6430562O15Rik	chr13:99344785-99415561	OK	4.75958	0.225333	-4.4007	0.2965	0.833343				No
Rcan2	chr17:43801850-44039516	NOTEST	1.19055	0.0564067	-4.39962	1	1	-3.74961	0.0463292	0.62348	No
Gm16551	chr9:74848436-74852872	NOTEST	0.718405	0.0341682	-4.39407	1	1	0.888103	0.697347	1	No
Pycard	chr7:127991372-127993867	OK	1.86025	0.0885481	-4.39289	0.2402	0.812419				No
2300009A05Rik	chr9:63394446-63399244	OK	35.6471	1.70015	-4.39005	0.1136	0.772995	-5.40288	0.0202595	0.461939	No
Lrrn4cl	chr19:8850784-8853909	NOTEST	0.374922	0.0179735	-4.38265	1	1				No
Lipg	chr18:74939321-74961263	OK	2.47544	0.119388	-4.37395	0.1443	0.79973	-3.84714	0.0197564	0.459391	No
Rasef	chr4:73714578-73790602	NOTEST	0.177967	0.00859342	-4.37223	1	1				No
Tmem8b	chr4:43668970-43692667	OK	2.32638	0.112344	-4.37209	0.12565	0.775811	-3.86016	0.0217954	0.472914	No
Prss41	chr17:23836784-23844156	NOTEST	0.971379	0.0469968	-4.3694	1	1				No
Cacnb2	chr2:14604305-14987908	OK	2.59409	0.125785	-4.3662	0.24925	0.812721	-3.84359	0.0209278	0.468637	No
Foxb2	chr19:16872315-16873830	NOTEST	0.669884	0.0325825	-4.36174	1	1				No
Pax9	chr12:56695638-56711230	NOTEST	0.739376	0.0360833	-4.3569	1	1	-3.68183	0.0770894	0.703047	No
Ckmt1	chr2:121358640-121380940	NOTEST	1.25724	0.0616908	-4.34906	1	1				No
Cxx1b	chrX:53669176-53670408	OK	7.6034	0.373739	-4.34654	0.15465	0.808182	-3.77816	0.0269075	0.519101	No
E230016K23Rik	chr11:83582060-83623693	NOTEST	0.444404	0.0221399	-4.32715	1	1				No
Emx2	chr19:59458689-59465357	NOTEST	0.35839	0.017861	-4.32665	1	1	-3.51525	0.124674	0.810985	No
Pstpip1	chr9:56089975-56128890	NOTEST	1.03667	0.0518948	-4.32022	1	1	-3.54168	0.0856123	0.723526	No
Grid1	chr14:34820135-35581115	NOTEST	0.52968	0.026534	-4.31921	1	1	-3.47744	0.0929711	0.74554	No
Ppifos	chr14:25694169-25701282	OK	4.84597	0.244492	-4.30893	0.2933	0.832685				No
Myh15	chr16:49057485-49199104	NOTEST	0.137644	0.00697383	-4.30285	1	1				No
0610009L18Rik	chr11:120348677-120351190	OK	8.08493	0.409727	-4.3025	0.2345	0.812419	-3.78886	0.0500551	0.625739	No
Adam1a	chr5:121518603-121521695	NOTEST	0.580267	0.0296179	-4.29217	1	1				No
Cml1	chr6:85910153-85915677	NOTEST	1.02143	0.0528572	-4.27235	1	1				No
Trim17	chr11:58963780-58971729	NOTEST	0.559392	0.0289475	-4.27235	1	1				No
Lgi1	chr19:38264781-38308939	NOTEST	0.814512	0.0422006	-4.2706	1	1	-3.55523	0.064073	0.673876	No
Gdf10	chr14:33923586-33935282	NOTEST	0.714665	0.0370995	-4.26779	1	1	-3.47147	0.0915237	0.742079	No
Cutc	chr19:43753022-43768638	OK	4.53983	0.238492	-4.25062	0.18895	0.812419	-3.66	0.038756	0.590206	No
Gdf11	chr10:128884545-128891718	OK	23.9194	1.26386	-4.24227	0.0199	0.494406	-4.59319	0.00197439	0.183976	No
Cdkl3	chr11:52004220-52084667	OK	1.48237	0.0783402	-4.24201	0.22925	0.812419	-3.26798	0.0682346	0.686214	No
Cpne4	chr9:104569787-105034544	NOTEST	0.234519	0.0123987	-4.24145	1	1				No
Macrod2	chr2:140395429-142390050	NOTEST	1.20312	0.0638803	-4.23527	1	1	-3.16741	0.0720648	0.698021	No
Kcnj14	chr7:45816466-45824747	NOTEST	0.659699	0.0351213	-4.23139	1	1	-3.39551	0.104576	0.773667	No
Hs3st1	chr5:39613934-39644631	NOTEST	1.08065	0.0576999	-4.22718	1	1	-3.38805	0.101192	0.762082	No
Rora	chr9:68653801-69379028	NOTEST	0.554237	0.0296697	-4.22344	1	1				No
Bdnf	chr2:109674699-109727043	NOTEST	0.629797	0.0337649	-4.22129	1	1	-3.45577	0.0873461	0.729035	No
Grhl3	chr4:135541887-135573620	NOTEST	0.615667	0.0332139	-4.21229	1	1				No
Tmem126b	chr7:90468828-90475995	OK	2.40051	0.129546	-4.21181	0.2654	0.817682	-3.78876	0.0635558	0.673126	No
1700086O06Rik	chr18:38238404-38262629	NOTEST	1.74345	0.0942335	-4.20956	1	1	-1.166	0.437313	0.991574	No
Nrxn2	chr19:6418737-6533217	OK	2.80311	0.151648	-4.20823	0.0292	0.558418	-4.80743	0.00921889	0.360254	No
Gm16119	chr2:181569152-181592461	OK	1.73817	0.09425	-4.20493	0.5048	0.912123				No
Cobl	chr11:12236675-12464960	NOTEST	0.433939	0.02371	-4.19392	1	1	-3.42205	0.0811798	0.714815	No
Pih1d2	chr9:50603900-50625000	OK	2.95071	0.161867	-4.18818	0.2996	0.83458				No
Tex16	chrX:112093519-112127326	NOTEST	0.206648	0.0113531	-4.18602	1	1				No
Rin1	chr19:5050807-5057071	OK	4.09853	0.226179	-4.17957	0.09095	0.748361	-3.79255	0.0172382	0.437349	No
Vav3	chr3:109340682-109685694	NOTEST	0.648203	0.0358	-4.17842	1	1	-3.52763	0.0539874	0.639001	No
Hpgd	chr8:56294551-56321046	NOTEST	0.508686	0.0282037	-4.17282	1	1				No
Gpr63	chr4:24973418-25009233	OK	2.47946	0.13817	-4.16551	0.17995	0.812419	0.0156015	0.965212	1	No
1700109H08Rik	chr5:3571715-3637101	NOTEST	1.4865	0.083299	-4.15748	1	1				No
Adam8	chr7:139978940-139992488	OK	2.15519	0.120897	-4.15596	0.1719	0.812419	-3.62801	0.0428118	0.603705	No
Trmt12	chr15:58872648-58876781	OK	1.93998	0.108882	-4.1552	0.15015	0.806996	-3.61728	0.0305261	0.540191	No
Filip1	chr9:79815561-79977882	NOTEST	1.13988	0.0641226	-4.15191	1	1	-3.5093	0.0485773	0.625739	No
Lipe	chr7:25379526-25566417	NOTEST	1.00726	0.0567055	-4.1508	1	1	-3.7551	0.0527692	0.636639	No
Zfp964	chr8:69654555-69664453	NOTEST	0.493395	0.0278189	-4.14861	1	1				No
Nr4a3	chr4:48051247-48083352	OK	11.2188	0.635965	-4.14082	0.0888	0.748361	-3.48335	0.036393	0.580921	No
Tnni1	chr1:135799420-135810989	OK	1.79832	0.102289	-4.13593	0.23895	0.812419	-3.33114	0.10489	0.773667	No
Ntrk3	chr7:78192113-78577838	NOTEST	1.08415	0.0616669	-4.13592	1	1	-3.55492	0.0487075	0.625739	No
Sox21	chr14:118233233-118237030	OK	55.4041	3.18508	-4.12059	0.00455	0.237045	-4.0401	0.0001149	0.0340486	EdgeR
D3Bwg0562e	chr3:117319145-117360876	NOTEST	0.135676	0.00780109	-4.12035	1	1				No
H2-Ke6	chr17:34026032-34028055	OK	28.2707	1.62729	-4.11877	0.0818	0.740995	-1.89784	0.199265	0.914078	No
Tgfb3	chr12:86056742-86079041	NOTEST	1.40002	0.0806771	-4.11715	1	1	-3.49059	0.0585428	0.655351	No
Inha	chr1:75507076-75510354	NOTEST	1.17634	0.0678503	-4.1158	1	1				No
Camk2n2	chr16:20611600-20645915	OK	33.464	1.93133	-4.11494	0.07705	0.735332	-4.02937	0.00409502	0.260637	No
1700084C01Rik	chr1:169928938-169934653	OK	1.79256	0.103665	-4.11203	0.25245	0.813643	-3.34708	0.0890296	0.733541	No
Arhgdig	chr17:26199182-26201350	NOTEST	0.87705	0.0515214	-4.08942	1	1				No
AW146154	chr7:41478873-41499890	NOTEST	0.453706	0.0266745	-4.08822	1	1	-3.24541	0.113662	0.797308	No
Nsg2	chr11:32000458-32059202	OK	2.84949	0.16773	-4.0865	0.17025	0.812419	-3.50177	0.0410884	0.5944	No
Syce2	chr8:84872110-84893921	OK	10.2296	0.603855	-4.08241	0.27995	0.826015	-3.82085	0.024359	0.494407	No
Pgpep1	chr8:70646435-70659738	OK	2.93846	0.173774	-4.07977	0.1026	0.765435	-3.65709	0.0225811	0.480372	No
Cnih2	chr19:5088537-5098418	OK	25.1188	1.48774	-4.07757	0.28895	0.831123	-3.68192	0.0152559	0.423317	No
4930581F22Rik	chr9:35046578-35175987	NOTEST	0.327657	0.0194516	-4.07423	1	1				No
Nanos1	chr19:60755986-60759914	NOTEST	0.967492	0.0574357	-4.07423	1	1	-3.40134	0.0587725	0.657036	No
Rprm	chr2:54084092-54085552	OK	10.2631	0.612108	-4.06753	0.10285	0.766438	-3.63317	0.0212987	0.468637	No
Selenbp1	chr3:94933082-94944758	NOTEST	0.483173	0.0288499	-4.0659	1	1				No
Spry1	chr3:37639949-37644599	OK	32.7575	1.95948	-4.06329	0.0178	0.477464	-3.94038	0.00136366	0.142973	No
Zfp934	chr13:62516796-62558599	NOTEST	0.751292	0.0450136	-4.06094	1	1	-3.44418	0.0979279	0.751539	No
Sap25	chr5:137629122-137642902	OK	1.64311	0.0991111	-4.05124	0.50975	0.913044				No
Rdh14	chr12:10390779-10395562	NOTEST	1.67454	0.101055	-4.05056	1	1	-3.28215	0.101457	0.763144	No
Atp8b3	chr10:80519584-80539124	NOTEST	0.336587	0.0203385	-4.04869	1	1				No
Esam	chr9:37528088-37538319	NOTEST	0.427052	0.0259003	-4.04337	1	1				No
Pnma2	chr14:66911207-66920061	NOTEST	0.978409	0.0595031	-4.0394	1	1				No
Gm14873	chr17:47695206-47704286	OK	2.82669	0.172618	-4.03346	0.23715	0.812419				No
Kcnq4	chr4:120697472-120747176	NOTEST	1.50996	0.0926284	-4.02691	1	1	-3.36488	0.0667238	0.68217	No
Npy1r	chr8:66697421-66706798	NOTEST	0.497274	0.0305151	-4.02644	1	1	-3.19005	0.126605	0.815065	No
Tspan11	chr6:127887621-127953031	NOTEST	0.173919	0.0106818	-4.0252	1	1				No
4933408B17Rik	chr18:34579845-34597468	NOTEST	0.967466	0.0594349	-4.02483	1	1	-3.27783	0.0973253	0.750861	No
Rasgrp1	chr2:117279992-117342877	NOTEST	0.142034	0.0087301	-4.02409	1	1				No
Cyyr1	chr16:85456243-85550373	NOTEST	0.758398	0.0467137	-4.02104	1	1				No
Ttc30a1	chr2:75979105-75981967	OK	6.52579	0.402224	-4.02008	0.0909	0.748361	-3.64607	0.0198341	0.459391	No
Tssk6	chr8:69894181-69903518	OK	7.5519	0.465789	-4.01909	0.37795	0.876079	-4.23571	0.0178323	0.442524	No
Nudt14	chr12:112934732-112942118	OK	11.6758	0.72323	-4.01293	0.1526	0.807171	-3.48096	0.0341215	0.568585	No
Gm14378	chr8:4248213-4251423	OK	3.93635	0.244932	-4.0064	0.2187	0.812419	-4.25386	0.0235667	0.488233	No
B3gat1	chr9:26751561-26761338	OK	3.18321	0.199128	-3.99871	0.1263	0.777875	-3.57027	0.0295318	0.531819	No
Tigd3	chr19:5891137-5894107	OK	4.63556	0.290789	-3.9947	0.14065	0.795704	-4.02986	0.0196778	0.459391	No
Ccl9	chr11:83572916-83578636	NOTEST	0.242277	0.0152521	-3.98957	1	1				No
Eepd1	chr9:25481596-25604110	OK	3.57487	0.225148	-3.98894	0.13755	0.789986	-3.70064	0.0223767	0.480254	No
Pinx1	chr14:63860311-63919859	OK	14.154	0.893503	-3.98559	0.09345	0.748706	-3.60912	0.0204181	0.463104	No
Elmod3	chr6:72565921-72598413	OK	4.03907	0.256469	-3.97716	0.1944	0.812419	-3.48497	0.0369732	0.581458	No
Tmcc3	chr10:94514856-94590954	NOTEST	0.511889	0.0325844	-3.97358	1	1	-3.28149	0.0725391	0.700551	No
Fgf18	chr11:33117430-33147400	OK	22.758	1.45297	-3.9693	0.08555	0.745282	-3.70982	0.0148607	0.420561	No
Ntrk2	chr13:58806595-59129967	NOTEST	0.98256	0.0629408	-3.96448	1	1	-3.12051	0.0597521	0.662162	No
Ankdd1b	chr13:96416133-96471160	NOTEST	0.428701	0.0274969	-3.96263	1	1				No
Acot4	chr12:84038378-84044723	OK	1.87327	0.12094	-3.95319	0.2226	0.812419				No
Mterfd3	chr10:85119432-85128027	OK	2.8984	0.188053	-3.94604	0.2118	0.812419	-3.4362	0.0661191	0.679353	No
3110001I22Rik	chr16:13671857-13703612	NOTEST	1.40369	0.0911117	-3.94544	1	1				No
Zfp775	chr6:48613179-48623227	OK	4.73107	0.308797	-3.93743	0.0895	0.748361	-3.58732	0.0199592	0.459391	No
Arx	chrX:93286645-93298355	OK	4.14391	0.270967	-3.9348	0.12165	0.772995	-3.48187	0.0295398	0.531819	No
Zfr2	chr10:81233162-81252123	NOTEST	0.208184	0.0136346	-3.93252	1	1				No
Gpr182	chr10:127749601-127751798	OK	1.74189	0.114704	-3.92466	0.23865	0.812419	-3.24764	0.0642801	0.673876	No
Gpd1	chr15:99717592-99725007	NOTEST	0.753914	0.0497052	-3.92293	1	1	-3.15503	0.106452	0.775657	No
Mblac1	chr5:138194313-138195621	OK	1.75078	0.116026	-3.91547	0.29295	0.832356				No
Dnajc25	chr4:59003192-59023398	OK	7.14668	0.473947	-3.91448	0.1092	0.772995	-3.43092	0.0374736	0.581458	No
Nfam1	chr15:82997795-83023138	OK	2.77354	0.184105	-3.91313	0.14925	0.806461	-3.40455	0.041121	0.5944	No
Begain	chr12:109032181-109068217	OK	6.1535	0.409202	-3.91052	0.09575	0.749101	-3.54378	0.0279681	0.523874	No
Gm10865	chr15:78947723-79011041	OK	3.76205	0.251364	-3.90367	0.3316	0.852357				No
Nebl	chr2:17346733-17731068	NOTEST	0.691088	0.0462174	-3.90236	1	1	-3.23021	0.100646	0.760555	No
Cd1d1	chr3:86995835-86999340	NOTEST	1.55529	0.104295	-3.89844	1	1	-3.2047	0.0814295	0.714815	No
Ppp1r3b	chr8:35375740-35388137	NOTEST	0.15786	0.0106552	-3.88902	1	1				No
B3galt4	chr17:33949911-33951488	NOTEST	0.460584	0.0311144	-3.88781	1	1				No
Gp1bb	chr16:18620318-18629938	NOTEST	0.3842	0.0260075	-3.88486	1	1				No
Sstr4	chr2:148395376-148396764	OK	2.12068	0.144275	-3.87764	0.2732	0.819971				No
Stra13	chr11:120710940-120713767	OK	43.3691	2.95285	-3.87649	0.0889	0.748361	-3.61014	0.0185196	0.450276	No
Sirt5	chr13:43370715-43395203	OK	8.0971	0.553148	-3.87167	0.13405	0.783606	-3.44368	0.0378637	0.581626	No
4933403G14Rik	chr8:125669817-125673365	NOTEST	0.936184	0.0639567	-3.87163	1	1	-3.19645	0.069339	0.689165	No
Unc5a	chr13:54949431-55021385	NOTEST	1.16234	0.0794296	-3.87121	1	1	-3.27281	0.0577119	0.650988	No
Plcxd1	chr5:110099968-110108197	NOTEST	0.571343	0.0391339	-3.86786	1	1	-2.93615	0.136595	0.828257	No
2610100L16Rik	chr3:17789920-17800071	NOTEST	1.07262	0.0736896	-3.86353	1	1				No
Snx31	chr15:36504061-36555572	NOTEST	0.999213	0.0686653	-3.86314	1	1	-3.21501	0.0702755	0.691089	No
Gpr161	chr1:165295765-165321851	OK	8.84696	0.608622	-3.86156	0.04145	0.636798	-3.97366	0.0175986	0.440179	No
F2rl3	chr8:72761879-72763885	NOTEST	0.398448	0.0274268	-3.86073	1	1				No
Gpank1	chr17:35121495-35124815	OK	15.3765	1.06059	-3.8578	0.02855	0.555919	-4.04406	0.0133987	0.409971	No
Pappa2	chr1:158711730-158957438	NOTEST	0.37003	0.0255321	-3.85725	1	1	-3.18199	0.0710244	0.696241	No
Ppp1r3e	chr14:54875596-54877538	NOTEST	1.12564	0.077795	-3.85493	1	1				No
Mrm1	chr11:84813060-84819515	OK	5.90777	0.409391	-3.85106	0.06005	0.697627	-4.18765	0.0378117	0.581548	No
Ace	chr11:105967944-105989964	NOTEST	0.210524	0.0146216	-3.84782	1	1				No
Pax1	chr2:147364993-147375048	NOTEST	0.251375	0.0175678	-3.83883	1	1				No
Rapgef4	chr2:71981214-72257474	NOTEST	0.165967	0.0116023	-3.83841	1	1				No
Ism1	chr2:139678177-139758581	OK	3.33919	0.23412	-3.83418	0.13635	0.787238	-1.16907	0.461546	0.991574	No
Tppp3	chr8:105467491-105471422	OK	2.96694	0.208089	-3.8337	0.2716	0.819696				No
Dync1i1	chr6:5725638-6028039	NOTEST	0.495293	0.0348285	-3.82994	1	1				No
Glipr1	chr10:111972694-111997264	OK	2.06916	0.145957	-3.82543	0.4451	0.894961				No
2210020M01Rik	chr11:115892594-115933492	NOTEST	0.821021	0.0579358	-3.82489	1	1				No
Ccdc150	chr1:54250682-54368727	NOTEST	0.167767	0.0118726	-3.82075	1	1				No
Ccdc74a	chr16:17646469-17650738	NOTEST	1.12185	0.0795056	-3.81867	1	1	-2.03117	0.1876	0.906181	No
Gpr137c	chr14:45219716-45280976	OK	5.00253	0.358153	-3.80401	0.09435	0.749015	-4.62587	0.0301449	0.537245	No
Srrm4	chr5:116438721-116591817	NOTEST	0.903712	0.0647423	-3.80308	1	1	-3.2835	0.0477748	0.625739	No
Shank1	chr7:44310263-44358353	OK	2.7461	0.196838	-3.8023	0.08695	0.745595	-3.49328	0.0243989	0.494407	No
Foxl2os	chr9:98949154-98955310	NOTEST	0.676526	0.0484991	-3.80211	1	1	-3.08608	0.0787311	0.706867	No
Chchd8	chr7:100537099-100539812	OK	3.77104	0.270553	-3.80098	0.27835	0.825282				No
Il4ra	chr7:125552281-125579474	NOTEST	1.33833	0.096247	-3.79755	1	1	-3.27552	0.0478342	0.625739	No
Sirt3	chr7:140857396-140882309	OK	6.37089	0.45837	-3.79691	0.3183	0.845028	-3.3325	0.0392985	0.592637	No
Hpdl	chr4:116819906-116821508	OK	5.49468	0.397269	-3.78985	0.14665	0.80196	-3.30286	0.0420574	0.597147	No
Zkscan4	chr13:21478848-21485505	NOTEST	0.522253	0.0379715	-3.78176	1	1	-1.57334	0.301036	0.964426	No
Foxf1a	chr8:121084473-121086879	OK	16.9348	1.23141	-3.7816	0.04865	0.664657	-4.15554	0.0269817	0.519101	No
Slc26a10	chr10:127172425-127180645	NOTEST	0.291343	0.0212577	-3.77666	1	1				No
Ccdc149	chr5:52374650-52471543	NOTEST	1.31702	0.0961773	-3.77544	1	1	-3.18322	0.0685531	0.686696	No
Tacstd2	chr6:67534058-67535822	NOTEST	0.374299	0.0273917	-3.77238	1	1				No
Ppfia3	chr7:45339125-45370564	NOTEST	0.375213	0.0275321	-3.76852	1	1	-3.10522	0.113419	0.797308	No
Scarf1	chr11:75513540-75526580	NOTEST	0.434548	0.0319141	-3.76725	1	1				No
Vamp1	chr6:125215580-125222306	NOTEST	0.228648	0.0168471	-3.76256	1	1				No
Pcdhgc4	chr18:36930284-37841872	NOTEST	1.22773	0.0909412	-3.75491	1	1	-3.16151	0.0786497	0.706867	No
Myct1	chr10:5593727-5606791	NOTEST	0.223294	0.016607	-3.74909	1	1				No
Ankrd23	chr1:36530533-36535729	OK	1.96786	0.146537	-3.74729	0.21495	0.812419	-3.65657	0.0498094	0.625739	No
Ncrna00086	chrX:56374585-56378470	NOTEST	1.0014	0.0747689	-3.74344	1	1	-3.10442	0.0754367	0.703047	No
Sp5	chr2:70474922-70477726	OK	10.2046	0.762413	-3.7425	0.03345	0.591318	-3.75129	0.0163664	0.428397	No
Zfp808	chr13:62129889-62173936	NOTEST	0.58618	0.0440913	-3.73278	1	1	-3.05109	0.120538	0.803708	No
Mpped1	chr15:83780022-83858474	NOTEST	1.30361	0.0981299	-3.73167	1	1	-3.16724	0.0671459	0.683856	No
Rgl3	chr9:21971526-21989453	OK	1.93121	0.145808	-3.72736	0.18125	0.812419	-3.14555	0.0626299	0.669811	No
H2afy3	chr15:62037986-62250975	NOTEST	0.331474	0.0250369	-3.72677	1	1				No
Pcdh17	chr14:84443562-84537060	NOTEST	1.27628	0.0965897	-3.72393	1	1	-3.35136	0.0400272	0.5944	No
Fmn2	chr1:174501824-174822729	OK	4.33868	0.329273	-3.7199	0.0699	0.726909	-3.29084	0.0286144	0.527981	No
Mtfmt	chr9:65435781-65453054	OK	5.47427	0.418596	-3.70904	0.11755	0.772995	-1.42413	0.338009	0.981567	No
3110040N11Rik	chr7:81782186-81789453	OK	9.37704	0.717932	-3.70721	0.17085	0.812419	-3.22894	0.0830219	0.718307	No
Gadd45g	chr13:51846674-51848474	OK	40.0224	3.06859	-3.70516	0.0561	0.679562	-3.49127	0.0205096	0.463374	No
Papss2	chr19:32595714-32667187	NOTEST	0.49002	0.0377765	-3.69728	1	1				No
9330182L06Rik	chr5:9266192-9480717	NOTEST	0.87794	0.0677106	-3.69667	1	1	-3.13929	0.0709169	0.695738	No
Csgalnact1	chr8:68356780-68735146	NOTEST	0.147392	0.0114388	-3.68765	1	1				No
Rtp3	chr9:110984942-110989713	NOTEST	0.244701	0.0189942	-3.68739	1	1				No
Bmp4	chr14:46379523-46390599	OK	3.98679	0.310413	-3.68297	0.1958	0.812419	-3.19418	0.0481259	0.625739	No
A3galt2	chr4:128759257-128769298	NOTEST	0.344273	0.0268502	-3.68055	1	1				No
4933421O10Rik	chr4:33027138-33031323	OK	1.80267	0.140792	-3.67849	0.1509	0.807171	-3.17902	0.0603571	0.66633	No
Trpc3	chr3:36620481-36690167	OK	3.25034	0.254496	-3.67487	0.0815	0.740995	-4.08431	0.0454543	0.620365	No
Gm1943	chr8:109339799-109340908	OK	7.79714	0.612977	-3.66904	0.15215	0.807171	-3.18012	0.0486731	0.625739	No
Birc3	chr9:7848700-7873170	NOTEST	1.04292	0.0820168	-3.66857	1	1	-3.00769	0.0949406	0.750613	No
6330408A02Rik	chr7:13258966-13311427	OK	3.45848	0.272144	-3.6677	0.30765	0.836218	-3.24782	0.037234	0.581458	No
E130311K13Rik	chr3:63914695-63929385	NOTEST	0.810142	0.0639007	-3.66427	1	1				No
E130201H02Rik	chr7:120597624-120598475	NOTEST	0.826962	0.0658691	-3.65015	1	1				No
Commd5	chr15:76899940-76901297	OK	12.7923	1.02067	-3.64769	0.12265	0.772995	-3.07445	0.0641809	0.673876	No
Gm10638	chr8:86723937-86747060	OK	8.20364	0.655071	-3.64654	0.3128	0.841841				No
Star	chr8:25808512-25815982	NOTEST	0.56134	0.0449948	-3.64105	1	1	-3.52132	0.0643057	0.673876	No
Mxra7	chr11:116803399-116828046	OK	16.6938	1.34182	-3.63705	0.0318	0.579719	-3.59483	0.0135894	0.411371	No
Dmp1	chr5:104202616-104214102	NOTEST	0.414592	0.0334606	-3.63116	1	1				No
Pisd-ps2	chr17:3064317-3084183	OK	4.12635	0.333438	-3.62937	0.16925	0.812419	-3.24639	0.048953	0.625739	No
Bbs12	chr3:37312553-37321451	OK	2.22057	0.179542	-3.62854	0.20825	0.812419	-3.10315	0.0784131	0.706233	No
Ccdc64	chr5:115649285-115731559	OK	5.98349	0.486285	-3.62111	0.09745	0.754218	-4.25864	0.0479287	0.625739	No
Atp8a2	chr14:59647740-60086834	NOTEST	0.452568	0.036865	-3.61781	1	1				No
Dok3	chr13:55523234-55528538	OK	5.07788	0.41381	-3.61719	0.1538	0.808182	-3.1302	0.053824	0.638856	No
Gm14492	chr7:142460869-142516009	NOTEST	0.25635	0.0209462	-3.61335	1	1				No
Cul9	chr17:46500604-46546388	NOTEST	1.42523	0.116706	-3.61025	1	1	-4.05902	0.0342087	0.569272	No
Mkrn3	chr7:62417592-62420139	OK	3.55213	0.291989	-3.6047	0.1391	0.793327	-3.17353	0.0572814	0.649701	No
Nat14	chr7:4922250-4925006	NOTEST	0.366803	0.0303426	-3.59559	1	1				No
Clec2l	chr6:38663068-38680865	OK	6.63739	0.5496	-3.59416	0.14	0.794693	-5.04579	0.0643734	0.673876	No
Serinc2	chr4:130253496-130275586	OK	6.16725	0.511036	-3.59313	0.22165	0.812419	-3.20725	0.0443929	0.612741	No
Ticam1	chr17:56269461-56276767	OK	2.15968	0.179133	-3.59172	0.16575	0.812419	-3.07479	0.0656554	0.677964	No
Gm10190	chr17:80307406-80388689	NOTEST	1.04196	0.0864915	-3.5906	1	1				No
Alk	chr17:71868987-72604307	NOTEST	0.270131	0.0224658	-3.58785	1	1				No
Egln3	chr12:54178980-54203874	OK	3.32724	0.27677	-3.58757	0.1358	0.78571	-3.14023	0.0496898	0.625739	No
Zmynd17	chr14:20482863-20496901	NOTEST	0.3161	0.026298	-3.58736	1	1				No
Map3k8	chr18:4331326-4352953	NOTEST	0.222406	0.0185659	-3.58247	1	1				No
Nudt8	chr19:4000579-4002102	OK	14.8719	1.2442	-3.5793	0.13395	0.783606	-3.14625	0.0521067	0.636639	No
Foxd4	chr19:24898964-24901309	NOTEST	0.475923	0.0399374	-3.57491	1	1				No
Abhd15	chr11:77515116-77520628	NOTEST	0.667649	0.0561846	-3.57084	1	1	-2.85766	0.104476	0.773667	No
Fut9	chr4:25609332-25800003	NOTEST	0.516713	0.0435785	-3.56768	1	1	-3.09057	0.0759693	0.703047	No
Gpx7	chr4:108400216-108406713	OK	6.00684	0.507173	-3.56605	0.16635	0.812419	-2.30662	0.161842	0.867969	No
Bsn	chr9:108096021-108190383	NOTEST	0.837432	0.0707369	-3.56544	1	1	-3.20794	0.0392963	0.592637	No
Rdh1	chr10:127759762-127768299	NOTEST	0.411668	0.0348164	-3.56364	1	1				No
Aph1c	chr9:66814993-66834706	NOTEST	0.101371	0.00858997	-3.56084	1	1				No
Btbd16	chr7:130774068-130825899	NOTEST	0.155901	0.0132424	-3.55739	1	1				No
Atg14	chr14:47540892-47568434	OK	11.607	0.987984	-3.55437	0.0544	0.674077	-3.30175	0.0237384	0.488903	No
Zc3h10	chr10:128543564-128547744	OK	9.28909	0.793674	-3.54892	0.0954	0.749015	-3.24439	0.0350196	0.574493	No
Mab21l3	chr3:101813075-101836223	NOTEST	0.596023	0.0510129	-3.54643	1	1				No
1110001J03Rik	chr6:38534860-38539449	OK	39.5703	3.3899	-3.5451	0.12425	0.772995	-3.1363	0.0445894	0.614768	No
Negr1	chr3:156561793-157316447	OK	1.63634	0.141073	-3.53596	0.2668	0.818056	-3.88642	0.191499	0.908409	No
9230114K14Rik	chr5:52190680-52197984	NOTEST	1.03342	0.0893334	-3.53208	1	1				No
Syt15	chr14:34220045-34230421	NOTEST	0.144468	0.0125037	-3.53032	1	1				No
Ube2t	chr1:134962576-134974137	OK	21.9064	1.90177	-3.52594	0.089	0.748361	-3.20551	0.0367114	0.581458	No
1700012D14Rik	chr7:111117672-111122675	NOTEST	1.15178	0.100038	-3.52524	1	1				No
Slc17a7	chr7:45163920-45176139	NOTEST	0.179963	0.0156308	-3.52524	1	1				No
Sowaha	chr11:53476577-53480195	NOTEST	1.29547	0.112764	-3.5221	1	1	-3.20626	0.0603847	0.66633	No
Ptgfr	chr3:151798609-151837528	NOTEST	0.465898	0.040648	-3.51876	1	1	-2.90502	0.10208	0.764762	No
1500004A13Rik	chr3:88777056-88832487	OK	1.57424	0.13738	-3.51842	0.41955	0.890776	-2.75614	0.102318	0.764762	No
Pou6f1	chr15:100575317-100586365	NOTEST	0.112019	0.00978795	-3.51659	1	1				No
Car3	chr3:14863537-14872373	OK	4.78935	0.419108	-3.51444	0.15885	0.812419	-2.95355	0.069442	0.689464	No
Pax7	chr4:139738080-139832968	OK	11.6698	1.02241	-3.51274	0.01525	0.444678	-3.55473	0.0062254	0.323851	No
Gm9776	chr13:94356748-94358923	OK	1.72909	0.151819	-3.50959	0.22865	0.812419				No
Vit	chr17:78508062-78627409	NOTEST	0.397427	0.0348951	-3.50959	1	1				No
Pcdhga4	chr18:36930284-37841872	NOTEST	1.04029	0.0914454	-3.50793	1	1				No
Rasip1	chr7:45627536-45639092	OK	4.11561	0.362696	-3.50427	0.1144	0.772995	-1.98557	0.187622	0.906181	No
Chrna6	chr8:27403211-27413944	NOTEST	0.538607	0.0474818	-3.50379	1	1				No
Zfp3	chr11:70764446-70772928	NOTEST	0.597645	0.0527906	-3.50094	1	1	-1.10535	0.470071	0.991574	No
Rslcan18	chr13:67069397-67114028	NOTEST	0.173504	0.0154003	-3.49395	1	1				No
Zfp82	chr7:30056033-30072823	NOTEST	1.37155	0.122298	-3.48734	1	1	-2.94785	0.0962761	0.750856	No
Dync2li1	chr17:84626498-84655564	OK	5.53859	0.494297	-3.48607	0.1598	0.812419	-2.97841	0.0678408	0.683856	No
Cdk3-ps	chr11:116216001-116220287	NOTEST	0.391033	0.0349213	-3.48511	1	1				No
Ptpro	chr6:137252298-137464633	NOTEST	0.493231	0.0441052	-3.48325	1	1	-3.4706	0.0712723	0.697505	No
Gm5141	chr13:62772199-62785808	NOTEST	0.777443	0.0695462	-3.48269	1	1				No
Adamts5	chr16:85858156-85901125	NOTEST	0.604969	0.0541722	-3.48124	1	1	-3.04647	0.0634914	0.67302	No
Sez6l2	chr7:126950534-126970606	NOTEST	1.39616	0.125251	-3.47857	1	1	-2.96574	0.0737835	0.70255	No
Zfp287	chr11:62711485-62729093	NOTEST	1.08908	0.0977047	-3.47854	1	1	-2.96126	0.0736792	0.70255	No
Zfp169	chr13:48487659-48513436	OK	2.86503	0.257325	-3.47689	0.04065	0.631125	-3.71538	0.053334	0.636639	No
Ccdc138	chr10:58497936-58576244	NOTEST	0.841715	0.0756077	-3.47673	1	1	3.19906	0.0453515	0.620319	conflicted
Chrm3	chr13:9876612-10360803	NOTEST	0.160583	0.0144296	-3.47622	1	1				No
Cd34	chr1:194938820-194976959	NOTEST	1.46508	0.132367	-3.46836	1	1				No
Rhod	chr19:4425456-4477143	OK	5.82364	0.527169	-3.46558	0.2611	0.817682	-2.72443	0.0945295	0.749927	No
Ephb6	chr6:41605481-41620507	OK	5.31411	0.481446	-3.46438	0.24795	0.812721	-3.21749	0.0362809	0.580921	No
D17H6S56E-3	chr17:35016578-35028016	NOTEST	0.114729	0.0104116	-3.46196	1	1				No
Scand1	chr2:156311845-156375638	OK	102.044	9.27199	-3.46017	0.014	0.43073	-3.16665	0.0135042	0.410801	No
Ccdc116	chr16:17139063-17144423	NOTEST	0.127614	0.0116372	-3.45497	1	1				No
Mcf2	chrX:60055955-60147643	NOTEST	0.137363	0.012544	-3.45292	1	1				No
Folh1	chr7:86718975-86775864	NOTEST	0.16339	0.0150431	-3.44115	1	1				No
Hist1h4i	chr13:22040815-22041352	OK	26.2312	2.42123	-3.43747	0.13695	0.788471	-2.9418	0.0713496	0.697505	No
Wfdc2	chr2:164562715-164568506	OK	7.30461	0.675593	-3.43458	0.19945	0.812419	-2.85462	0.0894921	0.734749	No
Arhgdib	chr6:136923708-136941717	NOTEST	0.514361	0.0476242	-3.43302	1	1				No
Neurog1	chr13:56250497-56252163	OK	13.2485	1.22741	-3.43214	0.08905	0.748361	-3.19208	0.0399282	0.5944	No
Mapk8ip2	chr15:89453910-89462447	OK	9.07017	0.843476	-3.42671	0.0385	0.625065	-3.31046	0.016712	0.429732	No
Nell2	chr15:95219449-95528706	OK	6.50612	0.605326	-3.42601	0.03945	0.629102	-3.3563	0.0236526	0.488233	No
Rundc3a	chr11:102393402-102402939	NOTEST	1.23831	0.115242	-3.42563	1	1	-2.79666	0.118598	0.80107	No
Rmst	chr10:92081745-92165178	OK	1.85004	0.172216	-3.42527	0.19245	0.812419	-2.87728	0.0809535	0.713878	No
Gm19619	chr5:91257570-91283076	NOTEST	0.345648	0.0322507	-3.4219	1	1				No
Tgfb1i1	chr7:128246870-128253712	OK	11.0382	1.03054	-3.42103	0.0698	0.726909	-3.25768	0.0287356	0.528642	No
Tmem79	chr3:88328652-88334433	OK	2.78908	0.260566	-3.42007	0.1756	0.812419	-2.57121	0.119928	0.803478	No
4632427E13Rik	chr7:92740705-92741459	NOTEST	1.95732	0.182974	-3.41916	1	1				No
BC022687	chr12:112808974-112816245	OK	3.47103	0.32472	-3.41809	0.1694	0.812419	-2.9574	0.0736766	0.70255	No
Cap2	chr13:46501902-46650281	OK	3.6743	0.343837	-3.41767	0.0516	0.673558	-3.58874	0.0346804	0.572503	No
Gm20125	chr10:16951093-17095782	NOTEST	0.142657	0.0133789	-3.41452	1	1				No
Prrt3	chr6:113494094-113501818	NOTEST	0.294062	0.0275944	-3.41367	1	1	-3.13981	0.132768	0.825251	No
Gm7694	chr1:170298192-170306332	OK	2.1045	0.197606	-3.41278	0.1313	0.780676	-2.12737	0.180951	0.897937	No
Zscan10	chr17:23600855-23611019	NOTEST	1.08873	0.102587	-3.40773	1	1	-2.7726	0.113606	0.797308	No
Figf	chrX:164373547-164402647	NOTEST	1.08498	0.10224	-3.40763	1	1				No
Adcy4	chr14:55769091-55784019	OK	1.70408	0.160849	-3.40521	0.1779	0.812419	-2.94976	0.0817334	0.714815	No
Ptprn2	chr12:116485719-117337012	OK	2.90394	0.274449	-3.4034	0.04785	0.662038	-3.62159	0.0284097	0.525771	No
Gm7102	chr19:61174685-61176309	OK	2.22553	0.210607	-3.40153	0.2124	0.812419	-1.99068	0.314084	0.969501	No
Otud3	chr4:138895378-138913947	OK	11.3767	1.07835	-3.39918	0.09645	0.750503	-3.11862	0.041654	0.5944	No
2310057M21Rik	chr7:131342717-131362698	OK	5.36072	0.510438	-3.39262	0.1239	0.772995	-3.04171	0.0532902	0.636639	No
Dlgap2	chr8:14095874-14847686	NOTEST	0.639732	0.0610224	-3.39006	1	1	-2.7595	0.122022	0.807029	No
Rgs16	chr1:153740352-153745468	OK	4.41311	0.421308	-3.38885	0.13155	0.780676	-3.01688	0.0657986	0.678877	No
Cd47	chr16:49855653-49911683	OK	7.2678	0.693905	-3.38871	0.058	0.689008	-3.4207	0.0584948	0.655351	No
Zfp108	chr7:24254793-24262444	OK	2.20664	0.211421	-3.38366	0.17045	0.812419	-2.889	0.0749794	0.703047	No
Gabra4	chr5:71569733-71658308	NOTEST	1.25291	0.120076	-3.38326	1	1	-2.93641	0.138342	0.830558	No
Tex15	chr8:33570543-33585585	NOTEST	0.162515	0.0156497	-3.37637	1	1	-2.61224	0.1956	0.908803	No
Zfp963	chr8:69741638-69749962	NOTEST	0.848461	0.0819386	-3.37223	1	1	-2.68174	0.128586	0.818101	No
Ccdc76	chr3:116562972-116630984	OK	1.79546	0.173682	-3.36983	0.31295	0.841841	-3.80915	0.0485062	0.625739	No
Rgs22	chr15:36009476-36140400	NOTEST	0.115902	0.0112457	-3.36546	1	1				No
Pou4f1	chr14:104462324-104467999	OK	8.92668	0.866539	-3.36479	0.04115	0.634621	-1.77382	0.214174	0.924109	No
AI462493	chr19:8880013-8880933	OK	6.99594	0.679603	-3.36375	0.2001	0.812419	-2.84802	0.0966624	0.750856	No
Ctla2a	chr13:60934154-60936625	OK	1.54047	0.150999	-3.35076	0.2641	0.817682				No
Ndp	chrX:16885521-16911764	NOTEST	0.252786	0.0247905	-3.35006	1	1				No
Psg23	chr7:18606342-18616501	NOTEST	0.220708	0.0216446	-3.35006	1	1				No
Rrp36	chr17:46667452-46674255	OK	22.5845	2.21843	-3.34772	0.0431	0.642938	-3.1831	0.0235925	0.488233	No
Gm14403	chr2:177498225-177512311	NOTEST	0.993038	0.0975507	-3.34762	1	1	-2.78822	0.11541	0.798708	No
Tmem204	chr17:25016085-25099497	NOTEST	0.825131	0.081394	-3.34163	1	1				No
Ttpa	chr4:20008427-20030785	NOTEST	1.0637	0.10508	-3.33953	1	1	-2.74902	0.096519	0.750856	No
Mrps11	chr7:78783130-78792988	OK	30.1146	2.97604	-3.339	0.03135	0.576899	-3.42275	0.0210186	0.468637	No
Morn1	chr4:155086576-155145507	NOTEST	1.48142	0.146621	-3.33682	1	1	-2.67665	0.133301	0.825251	No
Bai3	chr1:25067475-25829707	NOTEST	0.324099	0.0321837	-3.33203	1	1	-0.638654	0.759749	1	No
Ehbp1l1	chr19:5707373-5726317	NOTEST	1.29039	0.128286	-3.33037	1	1	-2.99179	0.0634847	0.67302	No
Crym	chr7:120186383-120201988	OK	10.1954	1.01455	-3.32901	0.1245	0.772995	-2.96921	0.0556465	0.643834	No
1700034H15Rik	chr1:191894071-191913247	NOTEST	0.205746	0.020578	-3.32169	1	1				No
Mettl15	chr2:109092299-109278290	OK	2.27047	0.227999	-3.31589	0.2064	0.812419	-2.76432	0.11045	0.79026	No
2410004N09Rik	chr18:33794891-33795989	OK	36.4659	3.66811	-3.31344	0.09595	0.749101	-2.6581	0.116776	0.799088	No
Uchl1	chr5:66676120-66687234	OK	43.5933	4.39254	-3.31098	0.0256	0.541666	-3.46113	0.0116313	0.390034	No
Kcnt2	chr1:140246256-140656402	NOTEST	0.338065	0.0341953	-3.30543	1	1				No
Ppap2a	chr13:112800791-112867680	OK	9.80299	0.993283	-3.30295	0.0529	0.674077	-3.28283	0.056507	0.64839	No
Slc44a5	chr3:153973435-154271720	OK	2.0308	0.206246	-3.2996	0.11905	0.772995	-3.94003	0.0701247	0.690703	No
En2	chr5:28165695-28172166	OK	103.018	10.4807	-3.29709	0.0038	0.210111	-3.44492	0.00199118	0.183976	No
Nudt7	chr8:114133578-114152305	NOTEST	1.02716	0.104542	-3.29652	1	1				No
Gm3696	chr14:7083024-7105457	NOTEST	0.649472	0.066274	-3.29275	1	1				No
BC030307	chr10:86705810-86776843	NOTEST	0.704146	0.0719711	-3.29039	1	1				No
4930588N13Rik	chr5:149439705-149470620	OK	2.33737	0.239721	-3.28546	0.2481	0.812721	-2.7413	0.11885	0.801252	No
Vwa1	chr4:155768494-155774561	NOTEST	1.55655	0.160238	-3.28006	1	1	-2.8016	0.102515	0.765059	No
Cxadr	chr16:78301690-78359785	OK	27.003	2.78451	-3.27763	0.00925	0.347527	-2.17356	0.0628034	0.670318	No
Zfp524	chr7:5015507-5018488	NOTEST	0.918476	0.0947215	-3.27748	1	1				No
Snora7a	chr6:115774556-115808743	OK	239.907	24.7493	-3.27702	0.10815	0.772995	-3.2315	0.0693562	0.689165	No
Vstm2l	chr2:157914652-157944719	NOTEST	0.35704	0.0368448	-3.27655	1	1				No
Maff	chr15:79347677-79359076	OK	13.9409	1.43953	-3.27565	0.04855	0.664657	-3.05126	0.0479211	0.625739	No
Rinl	chr7:28788968-28798966	NOTEST	1.39567	0.144151	-3.27531	1	1				No
Slc2a4rg-ps	chr2:181384249-181387596	OK	1.78014	0.184471	-3.27052	0.17695	0.812419	-2.90418	0.0692247	0.688964	No
Rabepk	chr2:34778665-34799912	OK	6.23018	0.645944	-3.26979	0.1292	0.779857	-2.72635	0.0794429	0.710681	No
Mdfic	chr6:15720660-15802169	NOTEST	1.40379	0.145621	-3.26904	1	1	-2.76993	0.0947321	0.750402	No
Plekhg1	chr10:3740376-3967302	OK	3.24475	0.336956	-3.26748	0.2639	0.817682	-2.8129	0.0466915	0.625636	No
Nsun3	chr16:62734851-62786716	OK	2.51974	0.262201	-3.26453	0.2343	0.812419	-2.86698	0.092565	0.743486	No
Acvrl1	chr15:101128536-101145336	OK	2.35871	0.247121	-3.25471	0.11205	0.772995	-3.78242	0.0731238	0.70255	No
Fgf17	chr14:70636204-70642268	OK	9.61498	1.00839	-3.25323	0.112	0.772995	-2.96297	0.0526307	0.636639	No
Tmem150b	chr7:4690927-4725251	OK	3.10939	0.326441	-3.25174	0.2903	0.831155				No
Alkbh4	chr5:136138780-136141614	OK	12.9379	1.35915	-3.25082	0.0951	0.749015	-3.1575	0.0376356	0.581458	No
Dnaic2	chr11:114344525-114757886	NOTEST	0.457322	0.0481042	-3.24897	1	1				No
Josd2	chr7:44467979-44471658	OK	17.9036	1.88479	-3.24778	0.28835	0.831123	-2.96368	0.0579827	0.651437	No
1700120C14Rik	chr15:99224975-99262041	OK	13.0369	1.37289	-3.24732	0.41125	0.888523				No
Gm10390	chr5:120116512-120198971	OK	2.55647	0.269437	-3.24614	0.41175	0.888523				No
Eppk1	chr15:76101487-76126556	NOTEST	0.0747248	0.00789375	-3.2428	1	1				No
Itpka	chr2:119742336-119751253	NOTEST	0.503923	0.0532834	-3.24145	1	1				No
Tuba8	chr6:121210769-121226097	NOTEST	0.657848	0.069559	-3.24145	1	1				No
Ociad2	chr5:73322198-73338639	NOTEST	1.20439	0.128439	-3.22915	1	1	-2.59318	0.14149	0.837777	No
Nudt6	chr3:37404983-37419590	NOTEST	0.45881	0.0491552	-3.22248	1	1				No
Lingo1	chr9:56618474-56685253	OK	6.32267	0.678028	-3.22112	0.0953	0.749015	-3.10889	0.0393881	0.592653	No
Wipi1	chr11:109573520-109611389	OK	5.92169	0.63584	-3.21927	0.1357	0.78571	-2.79826	0.0734725	0.70255	No
Bnc1	chr7:81966661-81992299	NOTEST	0.536146	0.0575694	-3.21925	1	1	-2.69856	0.125229	0.812733	No
Zbtb8a	chr4:129353631-129378028	NOTEST	1.17905	0.126666	-3.21852	1	1	-2.59387	0.149176	0.849076	No
Tmem218	chr9:37208332-37223211	OK	7.29755	0.784145	-3.21822	0.1703	0.812419	-2.76764	0.0845993	0.722884	No
9930013L23Rik	chr7:83932856-84086505	NOTEST	0.172311	0.018579	-3.21327	1	1				No
9530052E02Rik	chr8:10986963-11054541	OK	15.0578	1.63547	-3.20273	0.4644	0.898339				No
1700001L05Rik	chr15:83353846-83367297	NOTEST	0.203575	0.0221367	-3.20105	1	1				No
3110070M22Rik	chr13:119487256-119610459	OK	5.92031	0.646599	-3.19473	0.36805	0.87369	-1.69357	0.373337	0.991574	No
Nr4a2	chr2:57107225-57124003	OK	2.4967	0.272788	-3.19417	0.24895	0.812721	-2.93766	0.0650261	0.676866	No
Nfic	chr10:81396190-81427173	OK	3.1366	0.345267	-3.18342	0.0489	0.665376	-3.3583	0.0411089	0.5944	No
Acpl2	chr9:96823342-96889422	OK	11.1534	1.22856	-3.18244	0.0457	0.653205	-3.1558	0.0191249	0.456527	No
Foxb1	chr9:69757709-69760940	OK	9.1088	1.00443	-3.18089	0.04455	0.649442	-3.43118	0.0292177	0.531819	No
Ripply3	chr16:94328421-94336935	OK	2.33575	0.257912	-3.17893	0.2356	0.812419	-2.61331	0.136136	0.828257	No
2310004N24Rik	chr11:116171887-116215318	OK	15.3567	1.69572	-3.17889	0.2756	0.822568	-3.01717	0.0773165	0.703047	No
Nbl1	chr4:139082291-139092970	OK	1.73822	0.191988	-3.17852	0.22985	0.812419	-2.57475	0.12201	0.807029	No
Ghrl	chr6:113716118-113719880	NOTEST	1.18816	0.131343	-3.17732	1	1				No
Lamc3	chr2:31887280-31946535	NOTEST	0.135203	0.0149458	-3.17732	1	1				No
Snapc5	chr9:64179296-64182688	OK	7.59199	0.841016	-3.17427	0.1882	0.812419	-3.292	0.0498552	0.625739	No
Celf3	chr3:94478830-94492193	OK	9.87252	1.09431	-3.1734	0.088	0.748361	-3.00458	0.0606215	0.66716	No
Acan	chr7:79053482-79115099	NOTEST	0.0539675	0.00598439	-3.17282	1	1				No
Gm14379	chrX:7375924-7378042	NOTEST	0.230227	0.0255296	-3.17282	1	1				No
Adamts20	chr15:94270162-94404350	OK	10.9025	1.21137	-3.16995	0.0193	0.494406	-2.17481	0.0908411	0.739221	No
Otx2	chr14:48658183-48662872	OK	26.6769	2.96807	-3.168	0.04495	0.650025	-3.48723	0.0248888	0.50187	No
1110046J04Rik	chr13:33917917-34002794	NOTEST	1.33465	0.148664	-3.16633	1	1				No
Lrtm1	chr14:28904942-29721864	OK	2.55153	0.284483	-3.16495	0.18165	0.812419	-3.71105	0.0719582	0.698021	No
Rerg	chr6:137054824-137170496	OK	1.92271	0.214495	-3.16412	0.55705	0.923442				No
1810064F22Rik	chr9:22055459-22389206	NOTEST	1.27528	0.142642	-3.16034	1	1	-2.56583	0.133988	0.825251	No
Apln	chrX:48025145-48034852	OK	3.11054	0.348661	-3.15727	0.1432	0.798847	-2.79311	0.0758339	0.703047	No
Bdh2	chr3:135281220-135304425	NOTEST	0.425192	0.0477209	-3.15542	1	1				No
Creb5	chr6:53573373-53695832	NOTEST	0.14274	0.0160227	-3.1552	1	1				No
Gldn	chr9:54268579-54341777	NOTEST	0.0857464	0.00962511	-3.1552	1	1				No
Tas1r3	chr4:155847411-155863353	NOTEST	0.228444	0.0258608	-3.143	1	1				No
Ctnnal1	chr4:56810934-56865211	OK	10.8204	1.22523	-3.14264	0.04315	0.642938	-3.057	0.0233704	0.488233	No
4833422C13Rik	chr13:91461096-91786148	NOTEST	0.575006	0.0652041	-3.14054	1	1				No
Sdk1	chr5:141241533-142213791	NOTEST	1.36211	0.15452	-3.13998	1	1	-2.83712	0.0647829	0.675718	No
Nudt19	chr7:35547184-35555928	OK	14.1289	1.60525	-3.13778	0.03715	0.616816	-3.18556	0.0380754	0.58282	No
Zfp784	chr7:5034445-5038446	OK	1.7429	0.198106	-3.13714	0.2241	0.812419	-2.48832	0.131165	0.822533	No
Ccdc102a	chr8:94902868-94918098	OK	9.76331	1.11489	-3.13048	0.052	0.674077	-3.0314	0.0364801	0.580921	No
Iqsec3	chr6:121372932-121473678	NOTEST	0.338761	0.0386917	-3.13017	1	1				No
Gpatch3	chr4:133574744-133584242	OK	8.42794	0.962886	-3.12974	0.06865	0.726909	-3.48044	0.0457792	0.620365	No
Hlf	chr11:90336534-90390917	NOTEST	0.204359	0.0235061	-3.12	1	1				No
Clca2	chr3:144796558-144819494	NOTEST	0.107741	0.0123987	-3.11931	1	1				No
Ccdc160	chrX:52791199-52799468	OK	3.61662	0.41691	-3.11684	0.19205	0.812419	-2.63699	0.102351	0.764762	No
Smoc1	chr12:81026807-81186414	OK	5.90326	0.682479	-3.11265	0.26515	0.817682	-2.87612	0.0574584	0.650267	No
AK010878	chr12:102739829-102757810	OK	23.1714	2.68059	-3.11172	0.28805	0.831042	-1.2966	0.386925	0.991574	No
Adck1	chr12:88360800-88461718	OK	13.8348	1.60087	-3.11138	0.27885	0.825633	-3.05417	0.0413074	0.5944	No
Fancf	chr7:51860576-51862267	OK	13.1561	1.52289	-3.11085	0.0952	0.749015	-2.89171	0.056747	0.6495	No
Nat2	chr8:67494874-67502578	NOTEST	0.630875	0.0730536	-3.11033	1	1				No
Snord22	chr19:8723486-8726326	OK	173.298	20.102	-3.10785	0.52345	0.91594	0.437873	0.775637	1	No
Nrbp2	chr15:76085593-76090013	OK	9.6042	1.11489	-3.10677	0.0522	0.674077	-2.62766	0.0615663	0.669249	No
Tmem141	chr2:25620065-25622005	OK	1.86753	0.216966	-3.10559	0.28795	0.831042	-2.86882	0.146186	0.846518	No
Cdkn1a	chr17:29090985-29100722	OK	4.4568	0.52014	-3.09904	0.11055	0.772995	-3.5048	0.0929743	0.74554	No
Acsf3	chr8:122775504-122817881	OK	6.02436	0.704301	-3.09654	0.12465	0.772995	-2.75244	0.0749086	0.703047	No
2610020C07Rik	chr16:11203382-11254325	OK	3.18365	0.372287	-3.09619	0.35305	0.863451	-1.97397	0.194598	0.908606	No
Mmp11	chr10:75923223-75932463	OK	6.43115	0.753307	-3.09377	0.12505	0.774755	-2.80095	0.0678337	0.683856	No
Nkx2-2as	chr2:147177545-147331681	NOTEST	0.176288	0.0206626	-3.09284	1	1				No
Eid2	chr7:28267880-28269168	OK	37.5315	4.41135	-3.08881	0.0636	0.713732	-2.93532	0.0411102	0.5944	No
Mapre3	chr5:30814755-30866106	OK	3.62982	0.426876	-3.08801	0.16595	0.812419	-2.80853	0.0816386	0.714815	No
Ccr4	chr9:114490315-114496544	NOTEST	0.280221	0.0331112	-3.08117	1	1				No
Gm16576	chr15:79742697-79757394	NOTEST	0.27788	0.0329136	-3.07771	1	1	-2.37262	0.169248	0.886234	No
Fah	chr7:84585158-84605942	NOTEST	1.562	0.185607	-3.07307	1	1				No
Clec4a2	chr6:123122689-123143999	NOTEST	0.162951	0.0194514	-3.06649	1	1				No
Nkd1	chr8:88521343-88594887	OK	31.5667	3.77422	-3.06416	0.3012	0.835117	-3.06104	0.0212469	0.468637	No
Cdnf	chr2:3513064-3526376	NOTEST	0.380622	0.045675	-3.05888	1	1				No
Pck2	chr14:55540265-55550017	OK	3.00984	0.361344	-3.05824	0.1402	0.794693	-2.75506	0.0784894	0.706233	No
Per2	chr1:91415981-91459328	OK	2.71804	0.326638	-3.0568	0.1155	0.772995	-2.79498	0.0660785	0.679353	No
Acacb	chr5:114165517-114250758	NOTEST	0.344034	0.0413445	-3.05678	1	1	-2.47864	0.136671	0.828257	No
Acn9	chr6:6956017-7039220	OK	14.2745	1.7176	-3.05497	0.18525	0.812419	-2.60168	0.111543	0.794598	No
Ube2ql1	chr13:69702831-69739897	OK	9.42915	1.13484	-3.05464	0.0554	0.679562	-2.94637	0.0396775	0.5944	No
Trappc2l	chr8:122611625-122615591	OK	6.08078	0.732802	-3.05276	0.24075	0.812419	-2.44868	0.136592	0.828257	No
Ldhb	chr6:142490248-142507943	OK	43.2201	5.2103	-3.05226	0.0314	0.576913	-2.77882	0.025154	0.503935	No
Stab2	chr10:86841209-87007942	NOTEST	0.581982	0.0701664	-3.05212	1	1	-2.58711	0.117113	0.799128	No
D3Ertd751e	chr3:41742617-41758939	NOTEST	1.01697	0.123453	-3.04224	1	1	-2.55439	0.129712	0.820207	No
4930539J05Rik	chr3:135436220-135438665	OK	119.103	14.4783	-3.04024	0.04735	0.660669	-2.58075	0.0488125	0.625739	No
3830431G21Rik	chr12:80692600-80724216	NOTEST	0.105858	0.0128721	-3.03981	1	1				No
Fam83f	chr15:80671846-80700425	NOTEST	0.126105	0.0153341	-3.03981	1	1				No
AI646023	chr10:75550124-75560330	NOTEST	0.39836	0.0486505	-3.03355	1	1				No
C630043F03Rik	chr4:72201243-72203930	NOTEST	0.984767	0.120551	-3.03014	1	1	-2.43653	0.151466	0.852796	No
Ccdc130	chr8:84257794-84270360	NOTEST	1.47134	0.180455	-3.02742	1	1	-2.5239	0.148535	0.847863	No
AA474331	chr10:39892759-39899238	OK	6.01584	0.738194	-3.02669	0.2126	0.812419	-2.87274	0.0783504	0.706233	No
Lrguk	chr6:34029447-34134034	NOTEST	0.48821	0.0599408	-3.02589	1	1				No
Chsy3	chr18:59175339-59411336	NOTEST	0.18937	0.0232614	-3.0252	1	1				No
Trpc2	chr7:102065712-102096416	OK	6.17886	0.760155	-3.02298	0.0485	0.664657	-2.93215	0.0358298	0.579343	No
Phf21b	chr15:84785375-84856129	OK	20.7294	2.55433	-3.02066	0.31365	0.841841	-2.95033	0.0405378	0.5944	No
Ephb1	chr9:101922127-102354693	OK	4.06922	0.502743	-3.01686	0.2686	0.818691	-0.275597	0.865069	1	No
En1	chr1:120602486-120607991	OK	35.0105	4.33875	-3.01244	0.03495	0.597191	-3.22618	0.0441923	0.611335	No
2810001G20Rik	chr11:64079483-64083259	OK	6.89934	0.856294	-3.01028	0.19355	0.812419	-2.54959	0.122859	0.807138	No
Nmi	chr2:51948498-51973208	NOTEST	0.649197	0.0806179	-3.00949	1	1				No
Pabpc1l	chr2:164025449-164050538	NOTEST	0.320225	0.0397705	-3.00932	1	1				No
Lgals6	chr7:28833793-28841703	NOTEST	0.492098	0.0611617	-3.00824	1	1				No
C630004H02Rik	chr11:115347708-115367719	OK	1.78853	0.222297	-3.00821	0.18935	0.812419	-4.40959	0.132146	0.824234	No
Slc39a3	chr10:81028539-81033912	OK	13.5064	1.6812	-3.00608	0.02615	0.5464	-3.12515	0.0140944	0.416474	No
Neurod1	chr2:79452640-79456636	OK	5.62687	0.700686	-3.00549	0.09025	0.748361	-3.44879	0.0630396	0.671681	No
Chchd1	chr14:20702011-20704425	OK	20.045	2.49946	-3.00356	0.24615	0.812721	-2.73849	0.0803333	0.713082	No
Kcnh4	chr11:100740377-100759778	OK	1.60564	0.200309	-3.00286	0.1877	0.812419	-3.88998	0.146864	0.847142	No
Fam181a	chr12:103314958-103317065	OK	13.5337	1.68866	-3.00261	0.06175	0.705143	-3.19771	0.0491183	0.625739	No
Ccdc151	chr9:21989870-22002634	NOTEST	0.513779	0.0643	-2.99826	1	1				No
Cd163	chr6:124304650-124330527	NOTEST	0.0811386	0.0101648	-2.99681	1	1				No
Slc24a3	chr2:145242610-145641939	NOTEST	0.530293	0.0664586	-2.99626	1	1				No
Tekt1	chr11:72344719-72361880	OK	1.98391	0.24871	-2.99581	0.2463	0.812721	-2.39184	0.14083	0.837003	No
Asb4	chr6:5383385-5433021	OK	7.94382	0.99624	-2.99527	0.0619	0.705143	-2.9229	0.0368848	0.581458	No
Garnl3	chr2:32986365-33087204	NOTEST	1.07005	0.134377	-2.99332	1	1	-2.46241	0.12659	0.815065	No
Col11a2	chr17:34039436-34066242	NOTEST	1.0573	0.13281	-2.99295	1	1	-3.97615	0.122373	0.807138	No
Nap1l2	chrX:103184058-103186664	NOTEST	1.2731	0.160214	-2.99027	1	1	-2.44198	0.126115	0.814941	No
Rwdd3	chr3:121155401-121171695	NOTEST	0.797801	0.100419	-2.98999	1	1				No
1190005I06Rik	chr8:120608601-120634382	NOTEST	1.91452	0.240988	-2.98995	1	1				No
Orai2	chr5:136147460-136170656	OK	4.63164	0.584024	-2.98742	0.06065	0.700897	-2.90165	0.0503903	0.628914	No
Gm20604	chr12:102739829-102757810	OK	6.72101	0.850082	-2.983	0.20305	0.812419				No
Btbd9	chr17:30215523-30576287	OK	3.90232	0.493791	-2.98236	0.04625	0.654761	-3.1618	0.0343608	0.571036	No
Dagla	chr19:10245264-10304877	OK	5.8521	0.740726	-2.98194	0.0782	0.735563	-2.81627	0.0571283	0.6495	No
Has3	chr8:106870241-106882902	NOTEST	0.236519	0.0299859	-2.9796	1	1	-2.30249	0.180898	0.897937	No
6330406I15Rik	chr5:149411805-149431703	NOTEST	0.125915	0.0160048	-2.97588	1	1				No
Fam49a	chr12:12262138-12392475	NOTEST	1.31592	0.168469	-2.96551	1	1	-2.56139	0.107355	0.776833	No
2610002D18Rik	chr4:134510998-134523922	OK	15.87	2.03311	-2.96454	0.0652	0.716283	-2.87509	0.0494918	0.625739	No
Mageb16-ps1	chrX:144381670-144688180	NOTEST	0.101761	0.0130486	-2.96321	1	1				No
Rilpl2	chr5:124463264-124478235	OK	16.7054	2.14271	-2.9628	0.1094	0.772995	-2.81839	0.0675903	0.683856	No
Pitpnc1	chr11:107207891-107470720	OK	8.09874	1.03944	-2.96189	0.0256	0.541666	-3.04486	0.0126475	0.401509	No
Tk2	chr8:104226690-104248558	OK	5.59853	0.720387	-2.9582	0.2606	0.817682	-2.63661	0.0971177	0.750856	No
Fzd5	chr1:64730557-64737750	NOTEST	0.956758	0.123129	-2.95799	1	1	-2.5679	0.106817	0.775657	No
E130304F04Rik	chr13:119710093-119755882	OK	1.95963	0.252355	-2.95706	0.17085	0.812419	-2.59323	0.102064	0.764762	No
Echdc3	chr2:6188464-6321611	NOTEST	1.03185	0.132878	-2.95706	1	1				No
Ankrd37	chr8:45996907-45999850	OK	2.81812	0.365417	-2.94712	0.2934	0.832685				No
Brp44l	chr17:8283812-8297661	OK	3.26807	0.424508	-2.94458	0.2873	0.830802	-2.50523	0.145066	0.842823	No
P4ha3	chr7:100285519-100319699	NOTEST	0.915233	0.118925	-2.94409	1	1	-2.3118	0.192136	0.908606	No
1500015A07Rik	chr18:61726389-61728253	OK	1.7819	0.231701	-2.94308	0.22945	0.812419	-2.38902	0.127056	0.815065	No
Plekhg5	chr4:152096718-152115400	OK	10.0875	1.31327	-2.94134	0.0716	0.731731	-2.65437	0.0713484	0.697505	No
Ppp1r12b	chr1:134765942-134955940	OK	4.16475	0.542466	-2.94063	0.26085	0.817682	-2.65598	0.0877468	0.729123	No
Ecsit	chr9:22055459-22389206	OK	12.9629	1.69288	-2.93683	0.42215	0.890776	-2.89578	0.0495426	0.625739	No
Sp140	chr1:85576898-85645036	NOTEST	0.591277	0.0773145	-2.93502	1	1				No
Klhl8	chr5:103862049-103911229	OK	2.65118	0.346895	-2.93406	0.1634	0.812419	-2.65667	0.0924509	0.743486	No
Arhgap4	chrX:73892101-73911298	OK	1.60274	0.210048	-2.93175	0.286	0.829209	-2.48624	0.121141	0.805576	No
Cdh4	chr2:179442477-179899375	OK	2.73697	0.359171	-2.92984	0.05825	0.689008	-3.0709	0.0506897	0.630784	No
Bet1l	chr7:140853383-140856383	OK	4.28428	0.562941	-2.928	0.1586	0.812419	-3.74022	0.109534	0.787083	No
Ecscr	chr18:35713088-35721491	NOTEST	0.713812	0.0940969	-2.92332	1	1				No
BC033916	chr17:33905134-33906675	NOTEST	1.60744	0.211956	-2.92293	1	1	-2.16776	0.207665	0.920587	No
Stoml1	chr9:58253163-58262524	OK	5.58302	0.737039	-2.92123	0.07325	0.735332	-2.98833	0.0702127	0.69102	No
Veph1	chr3:66054825-66296819	NOTEST	0.751589	0.0992343	-2.92103	1	1	-2.53751	0.123772	0.807526	No
Snora64	chr17:24720062-24721927	OK	845.392	111.878	-2.91769	0.07535	0.735332	-2.03071	0.200244	0.915856	No
Igf1	chr10:87859055-87937047	OK	1.82986	0.243161	-2.91175	0.18415	0.812419	-1.35255	0.561224	0.996083	No
Stbd1	chr5:92603050-92606579	OK	3.0628	0.407972	-2.90831	0.1977	0.812419	-2.49789	0.121152	0.805576	No
Igfbpl1	chr4:45809506-45826827	OK	4.6623	0.622613	-2.90463	0.0728	0.735332	-2.88289	0.0714199	0.697505	No
Clybl	chr14:122181693-122451146	OK	2.45945	0.329337	-2.9007	0.1662	0.812419	-2.50884	0.131312	0.822533	No
Ogfod2	chr5:124112337-124115476	OK	8.05753	1.08067	-2.89842	0.148	0.805683	-2.60669	0.0956885	0.750856	No
Cd84	chr1:171839696-171890718	NOTEST	0.0960382	0.0128954	-2.89676	1	1				No
D5Ertd605e	chr5:147418619-147423044	NOTEST	0.740133	0.0994523	-2.89571	1	1				No
Klhdc7a	chr4:139962172-139968026	NOTEST	0.225353	0.0302936	-2.8951	1	1				No
C77370	chrX:104077434-104201117	NOTEST	0.0594467	0.00800977	-2.89176	1	1				No
Mageh1	chrX:153036165-153037563	OK	30.1141	4.0606	-2.89068	0.04	0.630466	-2.90423	0.0313937	0.544377	No
Mrps26	chr2:130563756-130565394	OK	46.0016	6.2051	-2.89016	0.0326	0.587903	-2.929	0.0294144	0.531819	No
Gm11110	chr17:57092022-57107757	NOTEST	0.76886	0.103792	-2.88902	1	1				No
Wdr16	chr11:67924805-67965642	NOTEST	0.158439	0.0214065	-2.88781	1	1				No
Dpp6	chr5:26817356-27727500	OK	1.94358	0.263311	-2.88387	0.0607	0.700897	-2.95216	0.0895907	0.735071	No
Fst	chr13:114452261-114458730	OK	5.99666	0.817051	-2.87566	0.0907	0.748361	-2.7024	0.113741	0.79741	No
Lsp1	chr7:142460869-142516009	OK	4.24693	0.578913	-2.875	0.3017	0.835117	-2.37183	0.123757	0.807526	No
Vwa5b2	chr16:20589581-20605377	NOTEST	0.145136	0.0197931	-2.87434	1	1				No
Fnbp1	chr2:31026205-31142008	OK	13.017	1.77631	-2.87343	0.02355	0.52184	-2.70739	0.0253873	0.506153	No
Ephb3	chr16:21204794-21223304	OK	17.3983	2.37531	-2.87276	0.01865	0.493488	-2.67249	0.018219	0.447559	No
Pigf	chr17:86963110-87025401	OK	10.4617	1.42898	-2.87206	0.43735	0.893343	-4.33181	0.0316505	0.545567	No
Gm16517	chr10:79669409-79676126	OK	55.9885	7.64774	-2.87202	0.04355	0.642938	-2.82467	0.0274918	0.520473	No
Lypd6b	chr2:49787685-49948846	NOTEST	1.50363	0.205436	-2.87169	1	1				No
Arl10	chr13:54575012-54581128	OK	46.6146	6.40767	-2.86291	0.0535	0.674077	-2.7237	0.0407234	0.5944	No
Chrm1	chr19:8664004-8683602	NOTEST	0.051874	0.00713504	-2.86202	1	1				No
Tmem149	chr7:30565426-30567962	NOTEST	0.946648	0.130398	-2.85991	1	1				No
Gnai1	chr5:18265134-18360413	OK	9.03221	1.24489	-2.85906	0.0901	0.748361	-2.70178	0.0721839	0.69821	No
Tcea2	chr2:181680309-181688051	OK	5.16357	0.712083	-2.85825	0.20435	0.812419	-2.42576	0.133971	0.825251	No
Nrg1	chr8:31818027-31918203	NOTEST	0.652473	0.0900379	-2.85731	1	1				No
Fam188b	chr6:55203382-55320222	OK	5.51249	0.761616	-2.85557	0.07155	0.731731	-3.38484	0.0260256	0.512699	No
4930572J05Rik	chr15:74721233-74724373	OK	5.29112	0.731855	-2.85394	0.17795	0.812419	-2.49892	0.106349	0.775657	No
Kctd12b	chrX:153685153-153696280	NOTEST	0.606327	0.0838729	-2.85382	1	1	-2.30067	0.143817	0.842823	No
Gm20337	chr12:80942651-80945399	NOTEST	0.328645	0.0454984	-2.85264	1	1				No
Snora28	chr12:111538100-111546753	OK	110.799	15.3692	-2.84983	0.11155	0.772995				No
Kifc5b	chr17:26917090-26932579	OK	14.0908	1.95887	-2.84665	0.0822	0.740995	-2.76159	0.0745323	0.703047	No
Cpt1c	chr7:44959371-44974851	OK	6.58797	0.917168	-2.84458	0.0599	0.697157	-3.14137	0.0395561	0.594349	No
Pax2	chr19:44757393-44837869	OK	6.99528	0.973992	-2.8444	0.06585	0.719379	-2.81619	0.0618239	0.669249	No
H2-M3	chr17:37270233-37274485	NOTEST	0.501921	0.0699568	-2.84292	1	1				No
Snhg12	chr4:132308677-132311024	OK	61.4131	8.56333	-2.8423	0.286	0.829209	-1.17989	0.354048	0.990665	No
Enox1	chr14:77156762-77721763	OK	1.67329	0.233723	-2.83981	0.24955	0.812721	-2.50089	0.109428	0.787083	No
Cpne5	chr17:29156520-29237790	OK	7.17317	1.0025	-2.83901	0.0462	0.654761	-2.81533	0.0380735	0.58282	No
Gm5766	chr16:4229228-4231205	NOTEST	0.517403	0.0723194	-2.83883	1	1	-2.0841	0.229689	0.933289	No
Zfp408	chr2:91643687-91649791	OK	11.5912	1.62105	-2.83803	0.0696	0.726909	-2.72478	0.0651946	0.676962	No
2810055F11Rik	chr12:72073427-72085313	OK	2.64205	0.370062	-2.83582	0.23785	0.812419	-2.38662	0.148679	0.848295	No
Zfp114	chr7:24175044-24182318	NOTEST	1.04901	0.147268	-2.83252	1	1	-1.86664	0.221968	0.926561	No
Acot2	chr12:83987860-83993875	OK	14.3142	2.01017	-2.83206	0.0682	0.726909	-2.75584	0.0679382	0.683856	No
2010002N04Rik	chr18:60474190-60501983	OK	6.65986	0.935412	-2.83182	0.1422	0.798386	-2.55752	0.0975537	0.751294	No
Irx5	chr8:92357795-92361456	OK	26.6283	3.74327	-2.83059	0.0334	0.591318	-2.77952	0.0237719	0.488903	No
Sfxn5	chr6:85213050-85333422	NOTEST	1.49895	0.210777	-2.83016	1	1	-2.41773	0.129086	0.818432	No
3632451O06Rik	chr14:49682018-49783367	OK	5.37877	0.75641	-2.83004	0.1305	0.780173	-2.57828	0.0890253	0.733541	No
2010107H07Rik	chr14:31124504-31128930	OK	21.0789	2.96693	-2.82876	0.2096	0.812419	-2.41841	0.1398	0.834555	No
Kcnj12	chr11:61065803-61071131	NOTEST	1.3437	0.18927	-2.82769	1	1				No
Lrr1	chr12:69168813-69179010	OK	10.9716	1.54787	-2.82541	0.13425	0.783606	-2.59512	0.103035	0.768018	No
Ak5	chr3:152396009-152681432	NOTEST	0.104533	0.0147528	-2.82489	1	1				No
Impg2	chr16:56204312-56273753	NOTEST	0.0452021	0.00637943	-2.82489	1	1				No
Pacsin1	chr17:27655681-27711106	NOTEST	1.22557	0.173271	-2.82235	1	1	-3.45919	0.285026	0.959871	No
Poc1a	chr9:106281060-106349891	OK	10.2061	1.44314	-2.82215	0.07585	0.735332	-2.73525	0.063754	0.673497	No
Fam185a	chr5:21424902-21482124	OK	8.29624	1.17397	-2.82106	0.105	0.769939	-2.65362	0.0864464	0.72809	No
Vsig8	chr1:172555937-172563717	OK	3.61553	0.511679	-2.8209	0.28855	0.831123	-4.23384	0.137772	0.830293	No
Sez6l	chr5:112419150-112577198	NOTEST	0.212971	0.0301405	-2.82088	1	1	-2.11788	0.22778	0.93214	No
Dmrta2	chr4:109978024-109983684	OK	6.03284	0.853821	-2.82083	0.0752	0.735332	-2.72508	0.0633663	0.67302	No
Trnau1ap	chr4:132311762-132329538	OK	14.2412	2.01691	-2.81985	0.08085	0.740995	-2.76665	0.0688475	0.687975	No
Lrrtm1	chr6:76881636-77979667	OK	2.16851	0.309358	-2.80935	0.44035	0.894462	-3.75415	0.157597	0.861984	No
Mphosph6	chr8:117791644-117801929	OK	7.99025	1.14258	-2.80595	0.11805	0.772995	-3.13015	0.0971366	0.750856	No
Ugt8a	chr3:125865342-125938550	NOTEST	0.176146	0.0251987	-2.80535	1	1				No
Snhg8	chr3:123507551-123508336	OK	14.7307	2.10879	-2.80434	0.09445	0.749015	-3.27506	0.0516267	0.63601	No
Cplx2	chr13:54371348-54383917	NOTEST	1.26021	0.18114	-2.79849	1	1	-2.40771	0.122406	0.807138	No
Pop7	chr5:137501438-137502429	OK	28.181	4.05694	-2.79626	0.11935	0.772995	-2.50015	0.096507	0.750856	No
Gm7120	chr13:119487256-119610459	OK	12.9778	1.86937	-2.79542	0.32555	0.848848	-2.41272	0.114502	0.797777	No
Myo16	chr8:10153922-10633950	NOTEST	0.925283	0.133459	-2.79349	1	1	-2.39347	0.136648	0.828257	No
Camkk1	chr11:73019007-73042065	NOTEST	1.36908	0.197597	-2.79257	1	1	-2.34985	0.137259	0.829788	No
Clu	chr14:65968482-65981545	OK	2.39615	0.346342	-2.79045	0.2521	0.812962	-2.32433	0.163188	0.870103	No
Nif3l1	chr1:58447632-58462276	OK	19.2061	2.77617	-2.7904	0.0444	0.64887	-2.77373	0.029912	0.535174	No
Wdr78	chr4:103038064-103114299	NOTEST	0.576484	0.0834321	-2.78861	1	1	-2.19096	0.182339	0.901935	No
1600016N20Rik	chr7:141194129-141214080	NOTEST	1.44222	0.208742	-2.7885	1	1	-2.34853	0.155207	0.859501	No
Nkx2-1	chr12:56531934-56536908	OK	2.43603	0.352625	-2.78833	0.3021	0.835117	-2.52277	0.105468	0.774498	No
1110018J18Rik	chr13:64291835-64312710	OK	20.219	2.94315	-2.78028	0.12545	0.775593	-2.64568	0.0873925	0.729035	No
5730480H06Rik	chr5:48389502-49285659	NOTEST	0.574944	0.0837287	-2.77963	1	1				No
Doc2g	chr19:4003384-4007005	OK	2.45699	0.357973	-2.77897	0.29235	0.832356	-2.14115	0.25282	0.949111	No
Rgag1	chrX:143099602-143104335	NOTEST	0.149227	0.0217765	-2.77666	1	1				No
Adc	chr4:128932145-128962417	NOTEST	1.36472	0.199595	-2.77345	1	1	-2.20121	0.185698	0.905523	No
Lrrc16b	chr14:55491092-55508264	OK	5.24322	0.766904	-2.77333	0.0736	0.735332	-2.64195	0.0593211	0.66087	No
Lrrc57	chr2:120604237-120620818	OK	7.98906	1.16967	-2.77192	0.2693	0.818691	-2.74245	0.069089	0.688358	No
Fez1	chr9:36843658-36878640	OK	16.8452	2.4696	-2.76999	0.0641	0.71424	-2.89739	0.0539681	0.639001	No
Flrt1	chr19:7056767-7198062	OK	2.71666	0.399037	-2.76724	0.0764	0.735332	-2.67619	0.0686866	0.686922	No
Sst	chr16:23889580-23890844	OK	11.541	1.69588	-2.76667	0.23765	0.812419	-4.0317	0.171435	0.888209	No
Map3k13	chr16:21891968-21931877	NOTEST	0.974289	0.143172	-2.7666	1	1	-2.99529	0.118884	0.801252	No
Dusp19	chr2:80617213-80631661	OK	4.83817	0.712428	-2.76365	0.2624	0.817682	-2.39692	0.149904	0.849411	No
4921524J17Rik	chr8:85408758-85432841	OK	7.90176	1.16708	-2.75927	0.30465	0.835816	-2.45832	0.109527	0.787083	No
Tle2	chr10:81575286-81590845	OK	2.27312	0.33577	-2.75913	0.13665	0.787905	-3.84773	0.0542356	0.639031	No
Katnal1	chr5:148871583-148928647	OK	3.27299	0.485397	-2.75337	0.05925	0.695224	-2.78518	0.0569375	0.6495	No
Thap7	chr16:17527981-17531052	OK	13.1092	1.95619	-2.74446	0.14655	0.80196	-2.48526	0.110789	0.79145	No
Extl1	chr4:134356372-134372547	NOTEST	0.366479	0.0547055	-2.74397	1	1				No
Dcxr	chr11:120725372-120727281	NOTEST	1.59926	0.238854	-2.7432	1	1				No
Runx3	chr4:135120644-135177990	OK	8.73053	1.30623	-2.74066	0.07555	0.735332	-2.90943	0.171108	0.888209	No
4921517L17Rik	chr2:156311845-156375638	NOTEST	0.899727	0.134844	-2.73819	1	1				No
Slc46a1	chr11:78465700-78471945	OK	6.59129	0.990038	-2.73501	0.14885	0.806192	-2.558	0.0965101	0.750856	No
Thrb	chr14:17660959-18038088	NOTEST	0.0979185	0.0147642	-2.72948	1	1				No
Slc29a3	chr10:60712071-60752782	OK	2.52743	0.38233	-2.72478	0.14675	0.80196	-2.47959	0.110358	0.79026	No
Irgm1	chr11:48865248-48871346	OK	2.93173	0.443767	-2.72388	0.2305	0.812419	-2.39175	0.200397	0.91588	No
Opn3	chr1:175662427-175692590	OK	23.4539	3.56112	-2.71942	0.2517	0.812962	-3.10535	0.0375116	0.581458	No
Sox17	chr1:4490927-4496413	NOTEST	1.51588	0.230418	-2.71783	1	1	-3.6192	0.272371	0.955382	No
Carf	chr1:60076867-60151034	NOTEST	1.05466	0.160348	-2.7175	1	1	-2.16646	0.16401	0.872654	No
Lum	chr10:97565500-97572703	OK	7.17472	1.0912	-2.717	0.08715	0.746218	-2.64303	0.0820745	0.715794	No
Foxd1	chr13:98354244-98356705	OK	22.5788	3.45329	-2.70893	0.03685	0.613573	-2.68395	0.0352704	0.57658	No
Klhl4	chrX:114474519-114560698	NOTEST	0.729812	0.111746	-2.7073	1	1	-2.14182	0.209854	0.921673	No
Susd4	chr1:182764905-182895654	OK	2.74353	0.420194	-2.70691	0.20965	0.812419	-2.50895	0.119273	0.802458	No
Ccdc57	chr11:120826541-120932872	OK	5.99886	0.923162	-2.70003	0.0924	0.748706	-2.60709	0.0964398	0.750856	No
Zfp628	chr7:4915216-4922003	OK	11.6106	1.79084	-2.69673	0.07555	0.735332	-2.5975	0.0779741	0.705184	No
Ccdc36	chr9:108403632-108428482	NOTEST	0.520721	0.0803241	-2.69661	1	1	-2.04156	0.247956	0.945301	No
Gtpbp8	chr16:44738878-44746363	OK	6.79979	1.04956	-2.69571	0.27095	0.81915	-1.13373	0.502783	0.991574	No
Zfp51	chr17:21450351-21465589	OK	1.85071	0.285776	-2.69512	0.22335	0.812419	-2.29507	0.150594	0.851349	No
Wdr83	chr8:85071756-85080746	OK	16.0419	2.47718	-2.69508	0.3406	0.859672	-1.27031	0.387199	0.991574	No
Dffb	chr4:153964448-153975081	OK	7.04978	1.08945	-2.69398	0.14555	0.801756	-2.45715	0.109806	0.787666	No
Rspo3	chr10:29453106-29535867	OK	2.90276	0.448609	-2.6939	0.22705	0.812419	-2.36203	0.175816	0.892251	No
Ddit4l	chr3:137623671-137628332	NOTEST	0.548824	0.084946	-2.69173	1	1	-2.03243	0.243902	0.941986	No
6430527G18Rik	chr12:86880702-86884814	OK	40.2293	6.2305	-2.69083	0.0076	0.320262	-2.70517	0.00312886	0.223921	No
Cdk20	chr13:64432552-64439721	OK	2.71913	0.421286	-2.69028	0.25455	0.813656	-2.2841	0.17546	0.891776	No
C1galt1	chr6:7845223-7872042	OK	7.8497	1.21732	-2.68892	0.1354	0.78571	-2.59017	0.0924824	0.743486	No
Xaf1	chr11:72301628-72313733	NOTEST	0.806141	0.125027	-2.68879	1	1	-2.09208	0.209428	0.921383	No
Mal	chr2:127633225-127656695	NOTEST	0.114474	0.0177677	-2.68769	1	1				No
Myl1	chr1:66924295-66945056	NOTEST	0.895424	0.139006	-2.68742	1	1				No
Klhl6	chr16:19946491-19983049	NOTEST	0.250252	0.0388502	-2.68739	1	1				No
Slc1a7	chr4:107968333-108013532	NOTEST	0.0983511	0.0152684	-2.68739	1	1				No
Sv2c	chr13:95959442-96132577	NOTEST	0.136152	0.0211368	-2.68739	1	1				No
Gpld1	chr13:24943151-24991936	OK	4.5038	0.701057	-2.68354	0.1164	0.772995	-1.29421	0.343827	0.983804	No
Gm10785	chr16:91688897-91728802	NOTEST	1.63463	0.255517	-2.67747	1	1				No
Rpain	chr11:70970199-70983026	OK	2.70453	0.423062	-2.67644	0.54655	0.921821	-1.96029	0.215981	0.924109	No
Rtn4rl1	chr11:75193992-75267762	OK	1.99839	0.313673	-2.6715	0.1688	0.812419	-2.90813	0.209651	0.921383	No
Troap	chr15:99074972-99083409	OK	23.2714	3.67265	-2.66367	0.3161	0.843077	-2.54358	0.073881	0.70255	No
Stac3	chr10:127501716-127508815	NOTEST	0.170607	0.0269435	-2.66267	1	1				No
Zfp951	chr5:104813167-104860068	NOTEST	0.40132	0.0633793	-2.66267	1	1	-1.96313	0.271044	0.955382	No
Kctd7	chr5:130144887-130155808	NOTEST	1.38364	0.218685	-2.66154	1	1	-3.04191	0.159387	0.862485	No
Hes3	chr4:152285971-152291662	OK	33.05	5.23769	-2.65765	0.05585	0.679562	-2.90408	0.0529446	0.636639	No
Chn2	chr6:54039931-54430221	OK	1.73668	0.27524	-2.65757	0.3715	0.874128	-8.82917	0.0121678	0.394434	No
Tecta	chr9:42329621-42399929	NOTEST	0.453421	0.0719837	-2.65511	1	1	-2.20928	0.156197	0.859501	No
Fbxw9	chr8:85060118-85067120	OK	10.4836	1.66974	-2.65044	0.1392	0.793327	-0.115772	0.953471	1	No
Kcnmb4	chr10:116417867-116473523	OK	9.02558	1.4378	-2.65016	0.2622	0.817682	-3.44614	0.0474306	0.625739	No
Dmrt2	chr19:25672410-25678991	OK	2.13745	0.34074	-2.64915	0.26505	0.817682	-2.09475	0.268215	0.955382	No
Brdt	chr5:107331193-107387058	NOTEST	0.178288	0.0284847	-2.64595	1	1				No
Txnrd3	chr6:89643987-89675529	OK	6.87654	1.10159	-2.64209	0.2946	0.833343	-1.84436	0.218334	0.924801	No
Cnnm4	chr1:36471596-36508776	OK	7.56297	1.21231	-2.6412	0.04425	0.64887	-2.70253	0.0433858	0.605592	No
Wdr5b	chr16:36041189-36042974	NOTEST	0.842374	0.135143	-2.63998	1	1				No
Gorab	chr1:163384908-163403641	OK	6.4201	1.03003	-2.63991	0.0789	0.737846	-2.74153	0.0770621	0.703047	No
Tmem62	chr2:120977061-121007842	NOTEST	0.19993	0.0321296	-2.63752	1	1				No
Pole2	chr12:69201778-69228190	OK	13.8616	2.23523	-2.6326	0.12085	0.772995	-2.57622	0.0852028	0.723526	No
Zfp773	chr7:7130677-7136755	NOTEST	0.469785	0.0758015	-2.6317	1	1				No
Mettl1	chr10:127041931-127045461	OK	4.63618	0.748946	-2.63	0.2776	0.824222	-2.16376	0.192573	0.908606	No
Mir1905	chr3:88532394-88541394	OK	4339.31	702.261	-2.62739	0.62775	0.936018				No
Kirrel3	chr9:34488730-35036307	NOTEST	0.810425	0.131192	-2.627	1	1	-2.18384	0.162316	0.868309	No
Traf3ip2	chr10:39612933-39732007	OK	1.76083	0.285267	-2.62587	0.37165	0.874128	-3.61615	0.131086	0.822533	No
Cecr5	chr6:120509493-120531299	OK	12.5332	2.03155	-2.6251	0.12245	0.772995	-2.47152	0.104921	0.773667	No
4933440M02Rik	chr7:125331781-125349786	NOTEST	0.358047	0.05804	-2.62503	1	1				No
Irx1	chr13:71958231-71963723	OK	55.6648	9.0424	-2.62199	0.02175	0.510929	-2.60322	0.0180298	0.445562	No
0610038L08Rik	chr17:29549801-29606808	NOTEST	0.2295	0.0372941	-2.62148	1	1				No
Fabp3	chr4:130308777-130315463	NOTEST	0.600188	0.0975314	-2.62148	1	1				No
Fbxo43	chr15:36150059-36164884	NOTEST	0.0687166	0.0111665	-2.62148	1	1				No
Emilin2	chr17:71252175-71310965	OK	14.0426	2.28341	-2.62055	0.03015	0.565469	-2.65807	0.02716	0.520473	No
Fastkd5	chr2:130589995-130630038	OK	3.87693	0.630522	-2.6203	0.4555	0.896921	-2.46594	0.120294	0.803708	No
Pdzd2	chr15:12357053-12592556	NOTEST	1.23516	0.200905	-2.62012	1	1	-2.50776	0.0966463	0.750856	No
Erc2	chr14:27622441-28478537	NOTEST	0.492196	0.0800639	-2.62001	1	1	-2.12453	0.204517	0.919437	No
Pla2g4c	chr7:13325666-13360668	NOTEST	1.07713	0.175358	-2.61882	1	1	-2.17193	0.171633	0.888209	No
Pigh	chr12:79029162-79089670	OK	6.47663	1.0549	-2.61814	0.43805	0.893527	-3.2079	0.0594527	0.66087	No
Nalcn	chr14:123276640-123627144	NOTEST	0.0759585	0.0123842	-2.61671	1	1				No
Fut4	chr9:14748458-14752122	OK	4.39697	0.717046	-2.61637	0.1435	0.798874	-2.41304	0.113631	0.797308	No
1700019E19Rik	chr12:86082560-86162459	OK	31.3657	5.1184	-2.61542	0.0795	0.737846	-2.56689	0.072108	0.698021	No
Foxl2	chr9:98955606-98958126	OK	3.88878	0.637444	-2.60895	0.1852	0.812419	-3.0421	0.19965	0.914491	No
Mfsd3	chr15:76701541-76710559	OK	2.09095	0.342937	-2.60814	0.62395	0.935646	-3.79917	0.216218	0.924109	No
Pgbd1	chr13:21421274-21441053	NOTEST	0.447513	0.0734037	-2.60801	1	1	-1.95326	0.26505	0.955382	No
Mzt2	chr16:15848440-15863322	OK	35.7537	5.88984	-2.60179	0.0499	0.666964	-2.62056	0.053631	0.637854	No
Camk2b	chr11:5969665-6065748	NOTEST	1.44917	0.239031	-2.59995	1	1	-2.24091	0.176707	0.892251	No
Zfp709	chr8:71882067-71892565	NOTEST	0.34376	0.0567204	-2.59946	1	1				No
Fancl	chr11:26387083-26593920	OK	6.08498	1.00641	-2.59603	0.2762	0.822863	-2.32257	0.129535	0.819506	No
Mir5126	chr1:84369838-84696221	OK	417.857	69.1318	-2.59559	0.54075	0.919402				No
Lrrc49	chr9:60587234-60688134	OK	4.99733	0.82746	-2.5944	0.32705	0.849923	-2.54104	0.0998641	0.758538	No
U2af1l4	chr7:30563339-30565364	OK	17.1452	2.84141	-2.59313	0.15985	0.812419	-2.0249	0.179462	0.896329	No
5730408K05Rik	chr19:8888386-8888774	OK	4.22946	0.701308	-2.59235	0.3364	0.856383				No
Angptl4	chr17:33774899-33781575	OK	7.12457	1.18227	-2.59125	0.15345	0.807334	-2.35008	0.118731	0.801252	No
Ptcd2	chr13:99319648-99344678	OK	9.10144	1.51037	-2.59119	0.1562	0.808182	-2.3765	0.124087	0.808964	No
Zc3h6	chr2:128967401-129018563	OK	1.96974	0.326882	-2.59116	0.1868	0.812419	-2.60393	0.0979595	0.751539	No
Shisa6	chr11:66211724-66526126	NOTEST	0.318104	0.0528837	-2.5886	1	1				No
Pcdhga1	chr18:36930284-37841872	NOTEST	0.234388	0.039155	-2.58163	1	1				No
4732471J01Rik	chr7:25379526-25566417	NOTEST	0.151739	0.0253933	-2.57907	1	1				No
Il12rb2	chr6:67292017-67376137	NOTEST	0.279494	0.0467728	-2.57907	1	1				No
B4galt7	chr13:55600110-55609954	OK	46.1521	7.75747	-2.57274	0.05135	0.672542	-2.5103	0.0490165	0.625739	No
Fgf12	chr16:28160097-28753202	NOTEST	0.356276	0.0599861	-2.57029	1	1				No
Gdap1l1	chr2:163438466-163455324	OK	3.20653	0.539884	-2.57029	0.2028	0.812419	-2.25831	0.145639	0.845364	No
A730008H23Rik	chr1:88227019-88277579	OK	56.6757	9.54566	-2.56981	0.30665	0.836218				No
LOC106740	chr17:14943183-14961260	OK	6.86863	1.15844	-2.56784	0.50425	0.911972	-2.22859	0.170909	0.888209	No
Snrnp27	chr6:86675168-86684491	OK	9.98951	1.68563	-2.56713	0.2156	0.812419	-2.20095	0.163254	0.870103	No
Pgbd5	chr8:124369048-124433936	OK	2.68087	0.453164	-2.5646	0.1325	0.782057	-3.04144	0.080721	0.713353	No
Gm20571	chr2:144368982-144407675	OK	28.1509	4.76119	-2.56379	0.5222	0.915863				No
Cebpa	chr7:35119292-35121931	OK	161.672	27.3829	-2.56172	0.0231	0.518732	-2.67757	0.0677354	0.683856	No
Zfp944	chr17:22337988-22361400	OK	2.22541	0.377308	-2.56026	0.15335	0.80717	-2.73786	0.155468	0.859501	No
Acer1	chr17:56953489-56982126	NOTEST	0.226226	0.0384317	-2.55739	1	1				No
Ldb3	chr14:34526698-34588681	NOTEST	0.874855	0.14878	-2.55587	1	1	-1.81756	0.709345	1	No
Vps28	chr15:76622087-76626027	OK	41.1351	6.99583	-2.5558	0.0811	0.740995	-2.5085	0.0685472	0.686696	No
Cables2	chr2:180258538-180273465	OK	9.24028	1.57215	-2.5552	0.08215	0.740995	-2.70074	0.0515209	0.635339	No
Lrrc15	chr16:30269301-30283254	NOTEST	0.147292	0.0251493	-2.5501	1	1				No
Kcna6	chr6:126708328-126740674	OK	2.04198	0.349303	-2.54742	0.16565	0.812419	-2.30367	0.131409	0.822533	No
Nudt16	chr9:105129337-105131805	OK	2.8428	0.487554	-2.54368	0.2903	0.831155	-2.36173	0.158772	0.862245	No
4933407K13Rik	chrX:75725457-75764699	OK	2.26027	0.387861	-2.54288	0.12535	0.775593	-2.63863	0.126278	0.815065	No
Lmx1b	chr2:33564535-33640511	OK	23.0217	3.95334	-2.54185	0.1152	0.772995	-2.73426	0.0643813	0.673876	No
Shq1	chr6:100573081-100671157	OK	14.8772	2.555	-2.54171	0.0829	0.740995	-2.44272	0.0767976	0.703047	No
Scn3a	chr2:65457117-65567492	NOTEST	0.0531679	0.00914889	-2.53889	1	1	2.3109	0.283759	0.959871	conflicted
Aspg	chr12:112106682-112127573	OK	2.26092	0.389053	-2.53887	0.26615	0.817775	-2.22264	0.15649	0.859579	No
Slc29a4	chr5:142702100-142722490	OK	7.99826	1.37788	-2.53724	0.0759	0.735332	-2.63968	0.0804053	0.713082	No
Mir17hg	chr14:115044304-115046728	OK	3.94757	0.680842	-2.53557	0.28305	0.826611	-2.23071	0.156098	0.859501	No
Ier2	chr8:84661330-84662852	OK	144.822	24.9781	-2.53555	0.01015	0.366087	-2.55462	0.0095122	0.360522	No
Aars2	chr17:45506840-45520843	OK	33.422	5.7711	-2.53388	0.01985	0.494406	-2.49426	0.0141826	0.416993	No
AI506816	chr5:23692260-23712667	OK	33.1924	5.73711	-2.53246	0.1105	0.772995	-2.71686	0.0955861	0.750856	No
Klhl25	chr7:75848337-75874130	OK	8.2454	1.42612	-2.5315	0.31365	0.841841	-2.12057	0.157813	0.861984	No
Pcdhga12	chr18:36930284-37841872	NOTEST	0.647552	0.112011	-2.53135	1	1	-1.97429	0.213664	0.923728	No
A430071A18Rik	chr11:119602994-119899591	NOTEST	0.507818	0.0878855	-2.53061	1	1				No
Rft1	chr14:30654374-30691313	OK	3.5109	0.607795	-2.53019	0.1275	0.779546	-2.59395	0.128876	0.818432	No
Scml2	chrX:161162771-161258213	NOTEST	0.532231	0.0921491	-2.53001	1	1	-2.0076	0.21615	0.924109	No
Slc4a5	chr6:83237374-83304945	NOTEST	0.401207	0.0695713	-2.52778	1	1	-1.95965	0.245151	0.941986	No
Itga8	chr2:12106659-12312315	OK	7.20362	1.25039	-2.52635	0.3114	0.84068	-1.91352	0.185658	0.905523	No
Lrrk2	chr15:91673223-91816124	NOTEST	0.70627	0.122641	-2.52578	1	1	-2.2596	0.146248	0.846518	No
A2ld1	chr14:122890859-122913165	OK	5.26802	0.914989	-2.52543	0.2264	0.812419	-3.12159	0.176635	0.892251	No
Fam196b	chr11:34226863-34514545	NOTEST	0.0953415	0.0165619	-2.52524	1	1				No
Tmem82	chr4:141614232-141618633	NOTEST	0.52731	0.0918242	-2.5217	1	1				No
4632428N05Rik	chr10:60302749-60696490	NOTEST	0.370499	0.0645391	-2.52122	1	1				No
Dnajc4	chr19:6987910-6992272	OK	4.9902	0.87104	-2.51829	0.2638	0.817682	-0.932093	0.504986	0.991574	No
Nrarp	chr2:25180757-25183332	OK	21.4815	3.75108	-2.51771	0.07305	0.735332	-2.44119	0.088284	0.731572	No
2210404O09Rik	chr17:21879569-21909926	NOTEST	0.363976	0.0635836	-2.51712	1	1				No
Coq2	chr5:100654725-100674256	OK	48.4569	8.47199	-2.51593	0.05415	0.674077	-2.22836	0.109723	0.787526	No
Casz1	chr4:148804391-148954892	OK	4.46751	0.782916	-2.51254	0.33005	0.851231	-1.69254	0.255712	0.952457	No
Cdh22	chr2:165111506-165234737	NOTEST	1.42577	0.249969	-2.51192	1	1	-3.12865	0.141423	0.837777	No
Zbtb49	chr5:38200043-38220428	OK	7.86034	1.3804	-2.5095	0.09285	0.748706	-2.40556	0.0854308	0.723526	No
Nubpl	chr12:52097745-52310959	OK	6.0691	1.06879	-2.5055	0.14645	0.80196	-2.73303	0.135894	0.828257	No
2310011J03Rik	chr10:79697304-80369637	OK	18.9718	3.34771	-2.50261	0.19105	0.812419	-2.3778	0.113441	0.797308	No
Irf2bp1	chr7:19004064-19006763	OK	45.0903	7.96551	-2.50098	0.0331	0.588764	-2.46153	0.041074	0.5944	No
Zfp369	chr13:65278853-65297795	OK	3.0868	0.54559	-2.50022	0.19895	0.812419	-1.75144	0.245804	0.941986	No
Rbak	chr5:143172188-143180743	OK	7.41453	1.31122	-2.49945	0.06515	0.716283	-0.413009	0.741912	1	No
Ndufaf2	chr13:108052588-108158625	OK	11.1005	1.96649	-2.49693	0.23785	0.812419	-2.50976	0.116652	0.799088	No
Prdm12	chr2:31640036-31655795	OK	21.3861	3.79092	-2.49605	0.0771	0.735332	-2.45349	0.0923235	0.743486	No
Gal3st4	chr5:138259657-138272754	OK	4.54492	0.809696	-2.4888	0.4815	0.903778	-2.28217	0.136275	0.828257	No
Hes6	chr1:91411482-91413222	OK	16.3158	2.9071	-2.48862	0.14395	0.799328	-2.32427	0.12985	0.820336	No
Stom	chr2:35313989-35337009	OK	1.83418	0.32744	-2.48583	0.2315	0.812419	-2.09818	0.171584	0.888209	No
Pmf1	chr3:88394142-88410316	OK	61.7457	11.0577	-2.48129	0.0474	0.660669	-2.2488	0.0637532	0.673497	No
Mageb3	chr2:121953770-121956092	NOTEST	0.338059	0.0605558	-2.48094	1	1				No
Notch4	chr17:34564294-34588543	NOTEST	0.588151	0.105402	-2.48028	1	1	-3.87952	0.194858	0.908606	No
Gm5124	chrX:21360864-21364624	NOTEST	0.269713	0.0483491	-2.47986	1	1				No
Shroom1	chr11:53457204-53467755	NOTEST	0.154083	0.0276211	-2.47986	1	1				No
Basp1	chr15:25363276-25413764	OK	111.923	20.0757	-2.47899	0.0164	0.457716	-2.46658	0.0141585	0.416993	No
Dennd1c	chr17:57066054-57078510	NOTEST	0.205368	0.0369076	-2.47622	1	1				No
Fbxo5	chr10:5799157-5805465	OK	27.6496	4.97881	-2.47339	0.0693	0.726909	-2.41642	0.0624044	0.669811	No
Sarm1	chr11:78472329-78497754	NOTEST	1.26454	0.227742	-2.47314	1	1	-2.64008	0.147858	0.847863	No
Egr3	chr14:70077444-70080157	OK	15.9631	2.88116	-2.47002	0.12775	0.779546	-2.43149	0.212377	0.923642	No
Pdlim4	chr11:54054927-54069017	OK	20.7312	3.74187	-2.46997	0.1292	0.779857	-2.3142	0.121966	0.807029	No
Fan1	chr7:64346757-64374095	OK	2.67029	0.483832	-2.46442	0.1887	0.812419	-2.18687	0.148302	0.847863	No
Rmnd5b	chr11:51619772-51635896	OK	30.73	5.56939	-2.46406	0.3428	0.859672	-2.43112	0.0866112	0.728982	No
Pdcd2	chr17:15521574-15527301	OK	17.3486	3.14596	-2.46325	0.0883	0.748361	-2.49153	0.0935589	0.746176	No
Snx7	chr3:117781496-117868936	OK	2.517	0.456462	-2.46314	0.2797	0.826015	-2.09306	0.187921	0.906181	No
Gatm	chr2:122594472-122611277	OK	3.93994	0.714872	-2.46242	0.20885	0.812419	-2.23997	0.158041	0.861984	No
Ccdc157	chr11:4135159-4160293	OK	5.62312	1.02041	-2.46222	0.2053	0.812419	-2.36471	0.0829196	0.718307	No
Cbln3	chr14:55878919-55884256	NOTEST	0.104326	0.0189352	-2.46196	1	1				No
Kcne1	chr16:92346000-92359468	NOTEST	0.079852	0.0144931	-2.46196	1	1				No
Zscan18	chr7:12768091-12775658	OK	3.94506	0.716148	-2.46172	0.1247	0.772995	-2.79986	0.104962	0.773667	No
Lysmd1	chr3:95134087-95142360	NOTEST	0.963156	0.175144	-2.45923	1	1				No
Fbxo16	chr14:65266700-65321502	OK	4.80235	0.874602	-2.45704	0.238	0.812419	-2.09113	0.185422	0.905249	No
Il17rb	chr14:29996167-30008896	NOTEST	0.378589	0.0690533	-2.45485	1	1				No
1700113A16Rik	chr3:88171559-88177785	OK	2.09804	0.383249	-2.45269	0.342	0.859672				No
Vps37d	chr5:135072899-135078266	OK	6.66394	1.2206	-2.44879	0.2829	0.826559	-2.29372	0.135156	0.828257	No
Nkx6-1	chr5:101659196-101664711	OK	24.8432	4.55334	-2.44785	0.05575	0.679562	-2.41377	0.0562031	0.647898	No
Hmx3	chr7:131542962-131544931	OK	3.14572	0.578825	-2.44219	0.3158	0.843077	-3.7144	0.233138	0.934858	No
Espn	chr4:152120875-152152207	NOTEST	1.16319	0.214435	-2.43947	1	1	-1.45676	0.349706	0.987618	No
E030019B13Rik	chr12:56490427-56529420	NOTEST	1.22365	0.225655	-2.439	1	1	-1.94291	0.252014	0.948674	No
Ablim1	chr19:57033263-57216032	OK	6.8637	1.2705	-2.4336	0.04685	0.657695	-2.46139	0.0488394	0.625739	No
Chrdl1	chrX:143285673-143394262	OK	3.36174	0.623836	-2.42997	0.3046	0.835816	-2.22018	0.15643	0.859579	No
Klf4	chr4:55527136-55532475	OK	4.64131	0.862755	-2.42751	0.13575	0.78571	-2.75685	0.122443	0.807138	No
Sun2	chr15:79724067-79742536	OK	10.1833	1.89306	-2.42741	0.05245	0.674077	-2.41939	0.0619191	0.669249	No
Wt1	chr2:105126528-105173614	NOTEST	1.2544	0.233447	-2.42583	1	1	-3.32381	0.328438	0.975895	No
Camkk2	chr5:122731169-122779410	OK	6.11239	1.13851	-2.42459	0.0731	0.735332	-2.19618	0.100042	0.759427	No
Galnt6	chr15:100689914-100729376	NOTEST	0.125474	0.0233749	-2.42435	1	1				No
Lrrc39	chr3:116562972-116630984	NOTEST	0.158924	0.0296177	-2.42381	1	1				No
1810011O10Rik	chr8:24437615-24438946	OK	2.43748	0.454659	-2.42253	0.30715	0.836218	-1.95068	0.224594	0.930309	No
Tmem98	chr11:80810414-80822033	OK	20.8896	3.90652	-2.41883	0.0933	0.748706	-2.37426	0.0835487	0.720227	No
Sox1	chr8:12385770-12436732	OK	24.8307	4.64472	-2.41846	0.0225	0.51708	-2.46663	0.0151946	0.423317	No
Dgcr6	chr16:18052859-18071342	OK	20.9993	3.93547	-2.41573	0.08065	0.740995	-2.16475	0.115333	0.798623	No
2010315B03Rik	chr9:124291803-124312694	NOTEST	0.565894	0.106136	-2.41461	1	1				No
Tmem74	chr15:43866694-43870029	NOTEST	0.179588	0.0336849	-2.41452	1	1				No
Wisp3	chr10:39134022-39163794	NOTEST	0.187557	0.0351796	-2.41452	1	1				No
Zfp758	chr17:22361452-22377281	NOTEST	0.820422	0.154391	-2.40977	1	1				No
Anxa5	chr3:36448923-36475887	OK	10.9068	2.05346	-2.40909	0.1531	0.807171	-2.23411	0.137731	0.830293	No
Cadps	chr14:12372562-12823079	NOTEST	0.906927	0.170912	-2.40773	1	1	-2.08239	0.183328	0.903758	No
C130021I20Rik	chr2:33641192-33645663	OK	10.4248	1.96501	-2.40741	0.07075	0.728762	-2.62069	0.0697709	0.689684	No
Snhg11	chr2:158375637-158386145	OK	2.2049	0.415801	-2.40675	0.1786	0.812419	-2.18449	0.159058	0.862485	No
Ppm1e	chr11:87226905-87358994	OK	2.85833	0.539181	-2.40633	0.1486	0.806192	-2.25169	0.132959	0.825251	No
Khdrbs2	chr1:32172805-32657738	OK	4.30483	0.813386	-2.40394	0.303	0.835317	-2.06903	0.201544	0.916608	No
Meox2	chr12:37108545-37179528	OK	2.40229	0.453931	-2.40387	0.19335	0.812419	-2.689	0.181517	0.899724	No
3110056K07Rik	chr12:70974622-71015823	OK	3.11024	0.588353	-2.40227	0.60055	0.930551	-1.9404	0.267078	0.955382	No
Zfp69	chr4:120930136-120951701	OK	8.04043	1.52408	-2.39933	0.15185	0.807171	-2.21808	0.143221	0.841184	No
Cenpl	chr1:161070891-161086343	OK	5.81379	1.10418	-2.3965	0.30525	0.836218	-2.16252	0.156648	0.85969	No
6030419C18Rik	chr9:58488602-58499742	OK	3.6945	0.701707	-2.39644	0.14235	0.798386	-2.43323	0.149755	0.849346	No
Fam65b	chr13:24614609-24733806	NOTEST	0.0833938	0.0158653	-2.39407	1	1				No
Thnsl1	chr2:21205723-21215009	OK	1.4797	0.281929	-2.3919	0.3243	0.84842	-2.7153	0.0962746	0.750856	No
Srxn1	chr2:152105729-152111353	NOTEST	1.31895	0.251629	-2.39002	1	1	-1.94145	0.218292	0.924801	No
Pcdhgb6	chr18:36930284-37841872	OK	1.83283	0.349877	-2.38915	0.49545	0.909342	-2.02023	0.187371	0.906181	No
A430033K04Rik	chr5:138622858-138648905	NOTEST	0.228643	0.0436716	-2.38833	1	1				No
Bhlhe22	chr3:18054324-18057514	OK	1.94946	0.372409	-2.38811	0.25795	0.816438	-2.07378	0.210722	0.923642	No
Lig4	chr8:9970019-9976323	OK	1.55954	0.297922	-2.38811	0.235	0.812419	-2.06257	0.184265	0.903758	No
Eif2d	chr1:131153206-131173471	OK	22.1914	4.23943	-2.38806	0.0761	0.735332	-2.34174	0.0728249	0.701471	No
Il5ra	chr6:106710378-106749037	NOTEST	0.266786	0.051089	-2.3846	1	1				No
Btbd17	chr11:114790668-114795892	OK	7.05659	1.35155	-2.38436	0.16535	0.812419	-2.19232	0.144847	0.842823	No
1810063B05Rik	chr8:126422500-126425435	OK	14.7062	2.8188	-2.38326	0.20385	0.812419	-2.10755	0.165204	0.876347	No
Map3k14	chr11:103219763-103267401	OK	3.72273	0.71453	-2.38129	0.1187	0.772995	-2.57935	0.125033	0.812189	No
Zfp868	chr8:69610653-69625548	OK	4.53605	0.871029	-2.38065	0.3032	0.835475	-2.1828	0.161373	0.867171	No
Ptch2	chr4:117096355-117114831	OK	9.64255	1.85419	-2.37863	0.10375	0.768747	-2.42814	0.0944445	0.749927	No
Pde1b	chr15:103503297-103530052	OK	2.99129	0.575398	-2.37814	0.2073	0.812419	-2.20471	0.148036	0.847863	No
Alyref2	chr1:171503477-171504750	OK	3.68233	0.709459	-2.37583	0.24155	0.812419	-3.15371	0.207908	0.920587	No
Phf7	chr14:31237695-31251218	OK	2.6153	0.504248	-2.37477	0.2699	0.818691	-1.98882	0.211326	0.923642	No
Taf1d	chr9:15283336-15357788	OK	18.0977	3.48939	-2.37476	0.40345	0.885355	-1.68305	0.258931	0.952892	No
Kbtbd11	chr8:15011024-15033332	OK	10.5207	2.03035	-2.37343	0.02875	0.557037	-2.40124	0.0280087	0.523874	No
Dmap1	chr4:117674685-117682225	OK	24.9539	4.81597	-2.37336	0.0639	0.714047	-2.42585	0.0707096	0.694806	No
Chst11	chr10:82985496-83195891	OK	3.41722	0.660139	-2.37198	0.15055	0.807171	-2.21613	0.14495	0.842823	No
Zcchc7	chr4:44756558-44932214	OK	4.09788	0.792831	-2.36979	0.19655	0.812419	-2.1263	0.16037	0.865077	No
Tdrkh	chr3:94413317-94431499	OK	2.16799	0.419562	-2.3694	0.26735	0.818691	-1.93645	0.242247	0.941592	No
Frs3	chr17:47695206-47704286	OK	7.77165	1.50532	-2.36815	0.32845	0.850557	-2.08148	0.181675	0.899725	No
Vill	chr9:119052777-119071525	NOTEST	0.975733	0.189297	-2.36583	1	1	-1.89694	0.215376	0.924109	No
Ppp2r2c	chr5:36868569-36955078	NOTEST	1.32201	0.257099	-2.36234	1	1	-2.00398	0.195296	0.908606	No
Dpcd	chr19:45560614-45660193	OK	9.93641	1.93256	-2.36221	0.40615	0.885355	-2.15305	0.154643	0.859501	No
Gmpr	chr13:45507468-45546381	OK	3.08782	0.601223	-2.36062	0.29285	0.832356	-2.00035	0.232213	0.934858	No
Pak1ip1	chr13:41001009-41013033	OK	38.5618	7.51293	-2.35972	0.03785	0.623913	-2.39218	0.0359358	0.58008	No
Fzd8	chr18:9212855-9216201	OK	10.2654	2.0011	-2.35893	0.1057	0.769939	-2.25701	0.121404	0.806818	No
Ly6h	chr15:75564744-75567182	OK	9.42387	1.83969	-2.35686	0.31875	0.845028	-2.13215	0.171149	0.888209	No
2410018M08Rik	chr5:129895722-129903622	NOTEST	0.574484	0.112173	-2.35654	1	1	-1.73292	0.260716	0.953879	No
Aldh5a1	chr13:24905599-24937661	OK	6.44075	1.2578	-2.35633	0.32215	0.848147	-2.29353	0.121725	0.806828	No
Daglb	chr5:143464492-143504442	OK	11.351	2.21775	-2.35565	0.07425	0.735332	-2.30151	0.0774009	0.703047	No
Hrh3	chr2:180099472-180104222	NOTEST	1.54683	0.302509	-2.35426	1	1	-3.65506	0.236566	0.93906	No
E330020D12Rik	chr1:153404185-153414233	OK	1.64705	0.322219	-2.35377	0.2038	0.812419	-2.87019	0.187663	0.906181	No
Fam69b	chr2:26628456-26636497	OK	11.7042	2.28981	-2.35372	0.1544	0.808182	-2.16996	0.146052	0.846518	No
Mospd3	chr5:137596646-137601040	OK	19.9483	3.90589	-2.35254	0.07895	0.737846	-2.47677	0.0814874	0.714815	No
Flt4	chr11:49609678-49652739	NOTEST	1.5124	0.296148	-2.35245	1	1	-2.09106	0.180025	0.897428	No
Lass4	chr8:4493404-4526079	NOTEST	0.944709	0.185229	-2.35056	1	1	-1.93675	0.249198	0.946419	No
Tcp11	chr17:28066746-28080639	OK	2.22346	0.436545	-2.3486	0.318	0.845028	-3.7414	0.219581	0.925228	No
Ido2	chr8:24531891-24576333	NOTEST	0.541534	0.106537	-2.3457	1	1				No
Gm7609	chr1:85199610-85213762	NOTEST	1.54316	0.303641	-2.34545	1	1	-1.82137	0.250269	0.946419	No
Zfp511	chr7:140036390-140040605	OK	36.4651	7.19125	-2.3422	0.1102	0.772995	-2.51629	0.0844551	0.722884	No
Slc38a3	chr9:107651154-107668968	OK	2.13054	0.420259	-2.34187	0.33975	0.858863	-1.98466	0.191061	0.908409	No
St6galnac5	chr3:152820709-152982207	NOTEST	1.32756	0.261927	-2.34155	1	1	-1.92128	0.25605	0.952569	No
Shd	chr17:55970481-55976619	OK	17.5589	3.47111	-2.33874	0.3235	0.848147	-2.21782	0.137203	0.829788	No
Fam132b	chr1:91366429-91374217	NOTEST	0.911346	0.180161	-2.33871	1	1	-1.87145	0.2581	0.952892	No
Tmem203	chr2:25255438-25256352	OK	11.8185	2.3419	-2.3353	0.2042	0.812419	-2.06908	0.177479	0.893099	No
4833417C18Rik	chr11:95858816-95861046	NOTEST	0.19315	0.0382949	-2.33449	1	1				No
Fbxo2	chr4:148160667-148166417	NOTEST	0.209043	0.0414461	-2.33449	1	1				No
Ooep	chr9:78376902-78378588	NOTEST	0.214654	0.0425585	-2.33449	1	1				No
Snora16a	chr4:132308677-132311024	OK	26.0836	5.17148	-2.33449	0.15605	0.808182				No
1810046J19Rik	chr11:98412483-98438988	OK	15.4994	3.07514	-2.33348	0.54805	0.922975	-2.11223	0.169249	0.886234	No
Gm16982	chr7:141562179-141633011	OK	8.20603	1.62925	-2.33247	0.5801	0.926391				No
Fpgt	chr3:155084918-155093378	NOTEST	0.72033	0.143099	-2.33165	1	1	-2.32776	0.151443	0.852796	No
Rmnd1	chr10:4403168-4432352	OK	4.12311	0.819162	-2.33151	0.3267	0.849923				No
Ndufa8	chr2:36036333-36049292	OK	43.1587	8.59493	-2.32809	0.1342	0.783606	-2.27157	0.124618	0.810985	No
Dhrs3	chr4:144892826-144927645	OK	2.05852	0.410234	-2.32709	0.3738	0.874128	-1.86509	0.261402	0.953879	No
E130102H24Rik	chr4:101346523-101399185	OK	1.96318	0.391366	-2.3266	0.27445	0.820899				No
Socs2	chr10:95411489-95416857	OK	4.23952	0.845253	-2.32644	0.37085	0.874128	-2.11954	0.188606	0.906181	No
Gm12824	chr4:114406723-114615098	NOTEST	0.43479	0.0867457	-2.32545	1	1	-1.85942	0.252544	0.949075	No
Ano1	chr7:144588548-144738592	OK	7.47545	1.49167	-2.32523	0.32525	0.848749	-2.23511	0.125749	0.81385	No
Syngr3	chr17:24685091-24689949	NOTEST	0.243988	0.0487066	-2.32462	1	1				No
Pacrgl	chr5:48372391-48388756	OK	4.88246	0.975047	-2.32406	0.1638	0.812419	-2.41388	0.17323	0.891526	No
2610001J05Rik	chr6:13869073-13871483	OK	4.28046	0.855195	-2.32344	0.2234	0.812419	-2.02387	0.182931	0.903758	No
Tspan12	chr6:21771394-21852515	OK	5.12594	1.02429	-2.32319	0.13225	0.781565	-2.2349	0.130684	0.822117	No
Klf14	chr6:30956020-30958990	OK	3.6588	0.731198	-2.32304	0.22515	0.812419	-2.74084	0.253731	0.950495	No
Cep57l1	chr10:41718839-41809868	OK	4.61073	0.921744	-2.32256	0.113	0.772995	-2.32655	0.136857	0.828573	No
Actr3b	chr5:25760025-25850341	OK	2.23375	0.446956	-2.32126	0.31505	0.842385	-3.86015	0.19695	0.911215	No
Id4	chr13:48261426-48264036	OK	3.81198	0.762952	-2.32088	0.253	0.813656	-1.73281	0.268777	0.955382	No
Pid1	chr1:84036292-84284645	OK	4.33274	0.868062	-2.31941	0.22005	0.812419	-2.10747	0.195244	0.908606	No
Pigx	chr16:32084415-32099727	OK	27.3488	5.48068	-2.31905	0.34065	0.859672	-2.17008	0.146447	0.847142	No
Adamts15	chr9:30899154-30922452	OK	4.68083	0.938803	-2.31787	0.08995	0.748361	-2.52956	0.0970157	0.750856	No
Fam116b	chr15:89182212-89196474	OK	8.20451	1.65037	-2.31363	0.09905	0.757875	-1.61014	0.262358	0.953879	No
Cdr2	chr7:120957036-120982312	OK	18.867	3.79658	-2.31309	0.0936	0.748706	-2.23831	0.117747	0.800127	No
Dph1	chr11:75175942-75190483	OK	37.3127	7.51124	-2.31254	0.07695	0.735332	-2.59075	0.0735841	0.70255	No
Echdc1	chr10:29313165-29362442	NOTEST	0.750026	0.151001	-2.31238	1	1	-1.40548	0.352195	0.988333	No
Camk2a	chr18:60925631-60988152	OK	1.78858	0.360147	-2.31216	0.3424	0.859672	-1.80928	0.229964	0.933289	No
Muted	chr13:38602705-38635109	OK	4.20183	0.846435	-2.31155	0.23175	0.812419	-2.04775	0.184141	0.903758	No
Hey2	chr10:30832358-30842783	NOTEST	1.00189	0.202034	-2.31006	1	1	-1.80242	0.260752	0.953879	No
Rbm43	chr2:51924448-51935009	NOTEST	0.725127	0.146759	-2.30478	1	1				No
Ppp1r26	chr2:28447940-28455508	OK	2.87334	0.581629	-2.30456	0.11535	0.772995	-2.31869	0.131801	0.824154	No
2210015D19Rik	chr11:5713416-5784710	OK	6.32058	1.27999	-2.30393	0.46985	0.89884	-1.9667	0.202928	0.917592	No
1500011H22Rik	chr5:122364583-122371963	OK	25.8917	5.25599	-2.30045	0.1496	0.806629	-2.3489	0.116036	0.799088	No
Enox	chrX:103493575-103506425	NOTEST	0.764972	0.155334	-2.30003	1	1	-1.86977	0.233166	0.934858	No
Stard5	chr7:83632016-83642328	OK	3.22	0.654514	-2.29856	0.23795	0.812419	-2.0127	0.198654	0.91356	No
Jkamp	chr12:72085838-72185029	OK	13.2185	2.68745	-2.29825	0.0844	0.744149	-2.32955	0.0981535	0.751539	No
Cry1	chr10:85131699-85185054	OK	18.9893	3.86388	-2.29707	0.0494	0.66581	-2.27693	0.0528726	0.636639	No
Ccdc9	chr7:16274041-16286795	OK	9.23444	1.87933	-2.2968	0.10065	0.760468	-2.58192	0.0738257	0.70255	No
Hist1h2bc	chr13:23684198-23692480	OK	10.679	2.17441	-2.29609	0.215	0.812419	-2.43249	0.219325	0.925228	No
Zfp605	chr5:110110091-110129794	OK	2.06037	0.419874	-2.29488	0.2424	0.812419	-1.99555	0.197242	0.911215	No
Srek1ip1	chr13:104817238-104838659	OK	2.93128	0.597829	-2.29373	0.24805	0.812721	-2.65039	0.205602	0.920587	No
Foxa2	chr2:148042877-148046969	OK	11.5176	2.35102	-2.29248	0.12705	0.779219	-2.20463	0.128502	0.818101	No
Slc25a1	chr16:17925210-17928219	OK	35.6123	7.27203	-2.29194	0.0447	0.650025	-2.4035	0.0432014	0.605064	No
Tspan13	chr12:36014554-36042478	OK	51.3052	10.4802	-2.29144	0.04725	0.660669	-2.15215	0.0477684	0.625739	No
Atp5sl	chr7:25619492-25625550	OK	8.21495	1.67815	-2.29138	0.12355	0.772995	-2.24095	0.111061	0.792535	No
Grm4	chr17:27422387-27503304	NOTEST	1.18714	0.243293	-2.28672	1	1	-3.54301	0.265595	0.955382	No
Prpf40b	chr15:99295408-99317007	OK	15.7882	3.23865	-2.28538	0.077	0.735332	-2.27941	0.0773363	0.703047	No
Arhgap36	chrX:49470449-49500250	NOTEST	0.0733986	0.0150855	-2.28259	1	1				No
Dbp	chr7:45705246-45718002	OK	4.58047	0.942873	-2.28036	0.56565	0.925619	-2.8743	0.237208	0.93999	No
Cenpw	chr10:30196008-30200540	OK	7.76852	1.6002	-2.27939	0.2074	0.812419	-2.03409	0.185127	0.904696	No
Msx3	chr7:140046156-140049088	OK	4.65655	0.95978	-2.27849	0.14325	0.798847	-2.44664	0.114661	0.797986	No
Fam5b	chr1:158245268-158356260	NOTEST	0.266165	0.0548879	-2.27776	1	1				No
Pnrc1	chr4:33245422-33248787	OK	47.4101	9.79168	-2.27557	0.0435	0.642938	-2.24096	0.0486672	0.625739	No
Ppox	chr1:171276991-171281186	OK	9.51785	1.96961	-2.27272	0.11235	0.772995	-2.40428	0.0992415	0.756251	No
Zfp11	chr5:129654594-129670088	OK	3.38388	0.700258	-2.27272	0.1374	0.789898	-2.17793	0.137891	0.830327	No
Mir18	chr14:115043850-115043946	OK	161.133	33.3533	-2.27235	0.48985	0.907399	-2.45291	0.158638	0.862245	No
Scube3	chr17:28142525-28171345	OK	25.9269	5.37725	-2.26951	0.04905	0.665376	-2.26287	0.0512477	0.633231	No
Rpp40	chr13:35895103-35906347	OK	2.93131	0.607992	-2.26942	0.2433	0.812419	-1.99787	0.202086	0.916608	No
Fam164a	chr3:7503425-7553848	OK	3.48987	0.725211	-2.2667	0.13095	0.780676	-2.38665	0.136592	0.828257	No
Tcea3	chr4:136247956-136274899	OK	4.13518	0.859551	-2.2663	0.28265	0.826446	-1.89854	0.237332	0.93999	No
Mib2	chr4:155654469-155669254	OK	11.9579	2.48818	-2.26481	0.3434	0.859931	-2.24262	0.116204	0.799088	No
Mettl2	chr11:105126424-105141146	OK	18.858	3.92653	-2.26385	0.0809	0.740995	-2.245	0.0834248	0.720227	No
Tmem159	chr7:120102425-120120986	OK	8.82082	1.83992	-2.26127	0.1974	0.812419	-1.87371	0.213454	0.923728	No
Zfp120	chr2:150114406-150136678	NOTEST	0.160651	0.0335141	-2.26109	1	1				No
Nap1l5	chr6:58833699-58920396	NOTEST	0.605872	0.126442	-2.26054	1	1				No
Slc29a2	chr19:5024005-5031972	OK	7.73286	1.62056	-2.25451	0.17065	0.812419	-2.34141	0.131162	0.822533	No
Pnma1	chr12:84146130-84148489	NOTEST	1.49171	0.312743	-2.25392	1	1	-3.64928	0.243215	0.941758	No
Fancc	chr13:63304708-63431745	OK	7.23006	1.51911	-2.25078	0.34635	0.860297	-2.13564	0.155247	0.859501	No
BC057022	chr5:114568250-114613218	OK	12.3516	2.5961	-2.25028	0.0925	0.748706	-2.74043	0.0604668	0.666558	No
Tns4	chr11:99065677-99089306	NOTEST	0.134136	0.0282032	-2.24977	1	1				No
Ppp1r1a	chr15:103530278-103537992	OK	7.81593	1.64367	-2.24949	0.22625	0.812419	-2.0048	0.192787	0.908606	No
Ece2	chr16:20611600-20645915	OK	16.6353	3.50178	-2.24809	0.27675	0.823395	-2.37657	0.0979737	0.751539	No
Nt5c3	chr6:56882401-56923932	OK	3.72559	0.784765	-2.24714	0.3518	0.863442	-1.19758	0.428985	0.991574	No
Pvt1	chr15:62037986-62250975	NOTEST	0.707057	0.149017	-2.24635	1	1				No
Ift81	chr5:122550203-122614518	OK	5.31784	1.12132	-2.24564	0.1775	0.812419	-1.92397	0.199599	0.914491	No
Cars2	chr8:11514016-11550771	OK	9.69582	2.04496	-2.24529	0.15025	0.807163	-2.15711	0.149739	0.849346	No
Sema3f	chr9:107681501-107710475	OK	21.2322	4.47977	-2.24476	0.06835	0.726909	-2.23311	0.108081	0.779352	No
Bola2	chr7:126695999-126696693	OK	204.464	43.1581	-2.24414	0.07925	0.737846	-1.64716	0.195306	0.908606	No
Trim16	chr11:62820252-62842948	NOTEST	1.31332	0.278079	-2.23965	1	1	-1.88967	0.228123	0.93214	No
5730559C18Rik	chr1:136213521-136234280	OK	32.64	6.92019	-2.23776	0.04605	0.654761	-2.2063	0.057764	0.650988	No
Mbip	chr12:56328306-56345894	OK	11.978	2.53958	-2.23772	0.11005	0.772995	-2.18589	0.127517	0.817176	No
Cux2	chr5:121860215-122047825	NOTEST	0.780417	0.165602	-2.23653	1	1	-1.84225	0.241048	0.94128	No
1110012L19Rik	chrX:70385912-70389416	OK	3.29532	0.700233	-2.23451	0.3055	0.836218	-1.79054	0.231894	0.934858	No
Ptp4a1	chr1:30940302-30949755	OK	8.45091	1.79863	-2.23221	0.42265	0.890776	-1.89106	0.282665	0.959871	No
Cd200	chr16:45382134-45409053	NOTEST	1.59275	0.339152	-2.23152	1	1	-1.81311	0.229873	0.933289	No
4931440P22Rik	chr3:65527484-65555518	OK	4.67153	0.994872	-2.23131	0.4973	0.90968	-3.06766	0.212831	0.923642	No
Mxd3	chr13:55322054-55329730	OK	11.3445	2.41753	-2.23039	0.6035	0.930697	-0.860558	0.565969	0.996198	No
Gm14326	chr2:177942610-177957289	NOTEST	0.576412	0.123024	-2.22816	1	1	-1.7563	0.260624	0.953879	No
Smap1	chr1:23761925-23922289	OK	29.2619	6.24702	-2.22778	0.0553	0.679562	-2.29505	0.0578158	0.650988	No
N4bp3	chr11:51643088-51657681	OK	15.0907	3.22566	-2.226	0.09995	0.760468	-2.43931	0.0965277	0.750856	No
Tigd2	chr6:59208869-59212033	OK	1.85279	0.396697	-2.22359	0.2633	0.817682	-1.28861	0.383825	0.991574	No
Gm13152	chr4:147175865-147513420	NOTEST	1.15164	0.246766	-2.22248	1	1				No
Igfbp3	chr11:7206090-7213923	OK	9.15867	1.96324	-2.2219	0.1246	0.772995	-2.12447	0.125587	0.813657	No
1700029I01Rik	chr4:145781542-145831978	NOTEST	0.663247	0.142243	-2.22119	1	1	-1.97848	0.220091	0.925228	No
Zfp414	chr17:33629091-33631714	OK	35.0041	7.51204	-2.22025	0.33585	0.856206	-1.98013	0.123294	0.807138	No
Zfp319	chr8:95326135-95331950	OK	23.875	5.12702	-2.21931	0.0541	0.674077	-2.2045	0.0735835	0.70255	No
Psmg3	chr5:139823593-139826843	OK	25.5223	5.48702	-2.21766	0.14595	0.80196	-2.10489	0.145064	0.842823	No
D030056L22Rik	chr19:18713235-18718428	OK	30.6544	6.60247	-2.21501	0.0827	0.740995	-2.19149	0.0980614	0.751539	No
Miip	chr4:147860777-147868719	OK	14.6067	3.14799	-2.21413	0.0982	0.755315	-2.27739	0.0906735	0.739101	No
Zfp780b	chr7:27959799-27979157	NOTEST	1.4947	0.322504	-2.21246	1	1	-1.86013	0.219284	0.925228	No
Sec22c	chr9:121680044-121705029	OK	3.63414	0.784535	-2.21171	0.3255	0.848848	-2.10567	0.157865	0.861984	No
Ybey	chr10:76449080-76515857	OK	3.34633	0.723284	-2.20994	0.5536	0.923442	-1.76389	0.239542	0.94128	No
Glt25d2	chr1:152399866-152510695	NOTEST	0.912065	0.197281	-2.20889	1	1	-3.00175	0.212337	0.923642	No
Rarb	chr14:16430839-16575210	OK	1.69055	0.366063	-2.20733	0.27825	0.825282	-1.92456	0.206783	0.920587	No
Lix1	chr17:17402685-17459388	OK	17.1551	3.71771	-2.20615	0.0912	0.748361	-2.16034	0.134029	0.825251	No
1110008P14Rik	chr2:32379100-32381915	OK	27.3435	5.94277	-2.20199	0.15865	0.812419	-2.43193	0.157816	0.861984	No
6030429G01Rik	chr7:4522956-4532442	NOTEST	0.593878	0.129214	-2.2004	1	1	-1.57616	0.303507	0.965208	No
Chst8	chr7:34674467-34812711	NOTEST	0.537076	0.116975	-2.19893	1	1				No
Fam55c	chr16:55839952-55895285	OK	3.85643	0.839979	-2.19884	0.32255	0.848147	-1.99127	0.201121	0.916608	No
Ccdc120	chrX:7731713-7741324	OK	6.72773	1.46563	-2.1986	0.1162	0.772995	-2.00803	0.142949	0.841183	No
Irs4	chrX:141710997-141725217	OK	2.66013	0.580555	-2.196	0.17345	0.812419	-2.03701	0.172179	0.88971	No
Pnck	chrX:73655991-73660070	NOTEST	0.304554	0.066523	-2.19477	1	1				No
Oas3	chr5:120753097-120777659	NOTEST	0.043389	0.00947807	-2.19466	1	1				No
Srrm3	chr5:135818105-135874772	OK	1.86438	0.407675	-2.1932	0.26425	0.817682	-2.58329	0.275339	0.956281	No
Eya1	chr1:14168957-14310199	OK	11.0098	2.40907	-2.19225	0.33955	0.858728	-2.0344	0.154824	0.859501	No
Rpusd4	chr9:35267880-35275957	OK	15.2814	3.34683	-2.19091	0.1216	0.772995	-2.09071	0.128574	0.818101	No
Plaur	chr7:24462499-24475873	NOTEST	1.47162	0.322446	-2.19027	1	1				No
Cdh20	chr1:104768818-104995481	NOTEST	1.20656	0.264632	-2.18884	1	1	-2.54023	0.206879	0.920587	No
Ank1	chr8:22974881-23150496	OK	1.63075	0.358089	-2.18714	0.1855	0.812419	-2.53639	0.188832	0.906878	No
Gdi1	chrX:74305011-74311867	OK	17.8925	3.93138	-2.18625	0.0792	0.737846	-2.12554	0.0871989	0.729035	No
2810429I04Rik	chr13:3478302-3492398	OK	4.56187	1.00352	-2.18456	0.36535	0.871694	-2.62643	0.114221	0.797777	No
Uros	chr7:133686329-133709295	OK	4.83468	1.06368	-2.18435	0.2318	0.812419	-1.99385	0.187888	0.906181	No
Ndn	chr7:62348276-62349927	OK	66.4739	14.6258	-2.18427	0.03365	0.591318	-2.17677	0.0347842	0.573452	No
Ppif	chr14:25694169-25701282	OK	37.9841	8.38227	-2.17998	0.0747	0.735332	-2.05692	0.0969506	0.750856	No
Lama3	chr18:12334023-12583012	NOTEST	0.0381904	0.00844339	-2.17732	1	1				No
C030006K11Rik	chr15:76715275-76723845	OK	4.96497	1.09917	-2.17537	0.4625	0.898008	-2.06085	0.184825	0.903758	No
Tbcc	chr17:46890620-46892463	OK	24.7134	5.4755	-2.17423	0.10895	0.772995	-2.10233	0.146868	0.847142	No
Pibf1	chr14:99076633-99254493	OK	16.1076	3.56999	-2.17375	0.34365	0.860189	-0.989831	0.503321	0.991574	No
3830417A13Rik	chrX:64173547-64178778	NOTEST	0.266639	0.0591344	-2.17282	1	1				No
Crip1	chr12:113152011-113153879	NOTEST	1.56971	0.348127	-2.17282	1	1				No
Kcnv1	chr15:45106283-45114934	NOTEST	0.314621	0.0697759	-2.17282	1	1				No
Obfc1	chr19:47501047-47537020	OK	11.5871	2.57849	-2.16792	0.327	0.849923	-2.01036	0.175368	0.891776	No
Aqp4	chr18:15389393-15403684	NOTEST	0.236339	0.0526275	-2.16697	1	1				No
Zkscan6	chr11:65807243-65829239	NOTEST	1.09564	0.244529	-2.1637	1	1	-1.82841	0.231267	0.934754	No
4930511M06Rik	chr18:57533825-57731065	OK	2.01639	0.450205	-2.16312	0.1516	0.807171	-2.329	0.208637	0.92095	No
Col25a1	chr3:130180844-130599883	NOTEST	0.595005	0.132901	-2.16255	1	1	-2.60716	0.22084	0.925228	No
D930014E17Rik	chr7:109703736-109723771	OK	4.46566	0.998265	-2.16138	0.2974	0.833343	-1.88763	0.222951	0.928161	No
Dtd1	chr2:144599952-144768747	OK	19.6368	4.39437	-2.15983	0.10045	0.760468	-2.24726	0.115698	0.799088	No
Gpr156	chr16:37916495-38007529	NOTEST	0.349099	0.0781606	-2.15912	1	1	-1.59074	0.328058	0.975595	No
Gm12070	chr11:26785107-26787859	NOTEST	1.05784	0.237029	-2.15798	1	1	-1.59462	0.328564	0.975895	No
Clstn2	chr9:97444394-98033167	NOTEST	0.184098	0.0412651	-2.15748	1	1				No
Mppe1	chr18:67088335-67245830	OK	4.41469	0.990102	-2.15666	0.53615	0.919402	-2.06884	0.189706	0.908004	No
Abcf3	chr16:20548602-20561603	OK	12.5959	2.82921	-2.15448	0.11025	0.772995	-2.13299	0.138747	0.831475	No
Sobp	chr10:43002499-43174530	OK	1.7043	0.383098	-2.1534	0.19435	0.812419	-2.07912	0.202292	0.916608	No
Cth	chr3:157894247-157925063	OK	16.2022	3.65325	-2.14894	0.1039	0.768886	-2.09967	0.118525	0.801013	No
Exosc4	chr15:76327396-76330670	OK	30.3401	6.84159	-2.14882	0.0884	0.748361	-2.0906	0.105229	0.773667	No
Neurod4	chr10:130268151-130280240	NOTEST	0.120758	0.0272345	-2.14861	1	1				No
Mvd	chr8:122433595-122443422	OK	42.8548	9.67642	-2.14691	0.04415	0.64887	-2.14251	0.0529037	0.636639	No
Wnt2b	chr3:104944804-104961709	NOTEST	0.942622	0.212843	-2.14689	1	1	-3.14571	0.270767	0.955382	No
Gm5088	chr14:89896223-89899447	NOTEST	0.250783	0.0566492	-2.14631	1	1				No
Pole3	chr4:62523800-62525014	OK	48.9292	11.0553	-2.14596	0.1393	0.793327	-2.26036	0.0972933	0.750861	No
Pigw	chr11:84876312-84916356	OK	3.20336	0.724693	-2.14414	0.604	0.930824	-1.69137	0.26569	0.955382	No
Chd1l	chr3:97560747-97610190	OK	12.0281	2.7225	-2.1434	0.0826	0.740995	-2.12042	0.0976801	0.751294	No
Zfp846	chr9:20581327-20595193	NOTEST	1.4791	0.335261	-2.14136	1	1	-1.77623	0.268529	0.955382	No
Apbb3	chr18:36671158-36683862	OK	5.47111	1.2423	-2.13882	0.50865	0.913044	-2.13827	0.176526	0.892251	No
Gm14005	chr2:128298662-128429351	NOTEST	0.0725573	0.0164918	-2.13737	1	1				No
Snord55	chr4:117153835-117156132	OK	145.742	33.1263	-2.13737	0.05075	0.670488	-1.04951	0.478073	0.991574	No
Erich1	chr8:14027564-14090327	OK	6.82566	1.55346	-2.13548	0.2307	0.812419	-1.90991	0.205453	0.920587	No
Mcam	chr9:44134657-44142726	OK	8.12358	1.85015	-2.13447	0.12095	0.772995	-2.19716	0.13744	0.830293	No
Gm15706	chr6:145250551-145251856	OK	1.91886	0.437523	-2.13282	0.4091	0.88739				No
Shc2	chr10:79617937-79637918	OK	22.0885	5.04001	-2.1318	0.03685	0.613573	-2.16815	0.0390385	0.591818	No
Pcdh8	chr14:79766771-79771312	OK	65.1909	14.8899	-2.13034	0.0113	0.388442	-2.2493	0.00652266	0.330972	No
5930434B04Rik	chr2:27009925-27021089	OK	21.5464	4.93898	-2.12516	0.0859	0.745282	-2.18932	0.0836513	0.720227	No
Armc7	chr11:115475676-115491814	OK	2.37089	0.543524	-2.12501	0.54215	0.919585	-1.7979	0.252249	0.948979	No
Cdc42ep3	chr17:79334024-79355091	NOTEST	1.26823	0.290916	-2.12415	1	1	-1.66483	0.303382	0.965208	No
Sox3	chrX:60891365-60893430	OK	42.3147	9.72902	-2.12079	0.04955	0.66581	-2.18592	0.0436996	0.609201	No
4933436C20Rik	chr8:92326032-92356120	OK	3.03533	0.698498	-2.11953	0.31475	0.842293	-0.974619	0.493903	0.991574	No
Igsf21	chr4:140026851-140246811	NOTEST	1.62985	0.375153	-2.11918	1	1	-3.38937	0.294275	0.960966	No
Chmp5	chr4:40948552-40965302	OK	19.1758	4.41532	-2.1187	0.13565	0.78571	-2.11796	0.123255	0.807138	No
Stk39	chr2:68210446-68471981	OK	23.3114	5.36818	-2.11853	0.04075	0.631841	-2.19615	0.0427801	0.603705	No
Adamts9	chr6:92772698-92901441	OK	7.35028	1.69315	-2.11809	0.1003	0.760468	-1.82543	0.163097	0.870014	No
Fam86	chr16:5233620-5255956	OK	6.07636	1.40269	-2.11501	0.3113	0.840603	-2.55413	0.100682	0.760555	No
Galnt4	chr10:99107170-99197988	OK	3.12938	0.723418	-2.11298	0.46685	0.898443	-1.95706	0.196874	0.911215	No
Rtn4rl2	chr2:84871945-84886692	OK	5.66817	1.31134	-2.11185	0.30235	0.835117	-2.67197	0.272904	0.955477	No
Acsl6	chr11:54303823-54361539	OK	3.29163	0.761899	-2.11113	0.375	0.875647	-1.89636	0.209027	0.92095	No
4930507D05Rik	chr10:62429377-62451353	OK	2.87012	0.665932	-2.10766	0.5568	0.923442				No
Sox18	chr2:181669836-181671640	OK	3.11923	0.724627	-2.10588	0.3446	0.860297	-1.83169	0.2901	0.96027	No
Arg1	chr10:24915206-24927470	OK	9.95448	2.31515	-2.10424	0.2143	0.812419	-1.92581	0.207482	0.920587	No
Gpatch4	chr3:88043107-88055992	OK	20.371	4.7429	-2.10268	0.1063	0.770593	-2.06274	0.120519	0.803708	No
Acot7	chr4:152178099-152271855	OK	16.1517	3.76439	-2.1012	0.1192	0.772995	-2.16136	0.123554	0.807244	No
Stx16	chr2:174077050-174099771	OK	15.1367	3.53082	-2.09997	0.07475	0.735332	-2.09985	0.0759519	0.703047	No
Cyp4f41-ps	chr17:32950960-32965716	NOTEST	1.00268	0.234469	-2.0964	1	1				No
E030024N20Rik	chr19:16132830-16387453	NOTEST	0.0594379	0.0139001	-2.09629	1	1				No
Ak1	chr2:32621757-32635058	OK	5.71619	1.33713	-2.09591	0.377	0.876019	-1.9127	0.215251	0.924109	No
1810048J11Rik	chr12:72536356-72580213	OK	4.07555	0.953869	-2.09513	0.1918	0.812419	-1.95744	0.19509	0.908606	No
Zfp821	chr8:109705548-109724932	OK	14.7947	3.46333	-2.09485	0.12	0.772995	-2.00878	0.139598	0.833984	No
Mcat	chr15:83546796-83555711	OK	28.3995	6.64879	-2.0947	0.091	0.748361	-2.03899	0.113873	0.797777	No
Brsk1	chr7:4690927-4725251	OK	11.7103	2.74198	-2.09448	0.1316	0.780676	-2.17892	0.113237	0.797308	No
Adamts2	chr11:50602084-50804049	OK	4.27328	1.00094	-2.09398	0.15925	0.812419	-1.99353	0.160698	0.865421	No
Klf11	chr12:24651370-24662782	OK	12.5371	2.93661	-2.09398	0.06595	0.719676	-2.1483	0.077819	0.704811	No
Aimp1	chr3:132660497-132683879	OK	43.2164	10.1366	-2.092	0.0731	0.735332	-2.07887	0.0901178	0.737539	No
Rbfa	chr18:80192263-80200619	OK	9.18128	2.15542	-2.09073	0.19305	0.812419	-2.44257	0.174774	0.891661	No
Tmc4	chr7:3645268-3677553	NOTEST	0.849672	0.199594	-2.08984	1	1	-2.00465	0.194945	0.908606	No
Hist1h2bg	chr13:23571399-23572014	NOTEST	0.880274	0.206843	-2.08942	1	1				No
Snrnp35	chr5:124483154-124491122	OK	13.8568	3.25618	-2.08934	0.1665	0.812419	-1.99069	0.168515	0.885936	No
Tnfaip6	chr2:52038112-52056681	OK	12.7182	2.98972	-2.08881	0.15365	0.808024	-2.00207	0.15386	0.859501	No
Gstk1	chr6:42245934-42250441	NOTEST	1.24769	0.293653	-2.08708	1	1				No
C230091D08Rik	chr7:59307923-59324149	OK	2.21795	0.522051	-2.08697	0.18595	0.812419	-2.09297	0.177474	0.893099	No
Plcl2	chr17:50509546-50688494	OK	10.1578	2.39268	-2.08588	0.10125	0.760468	-2.27414	0.119387	0.802458	No
Ndufa3	chr7:3617372-3620161	OK	67.1608	15.8285	-2.08509	0.2335	0.812419	-1.99082	0.189843	0.908004	No
Tapbp	chr17:33919477-33929290	OK	3.68632	0.869935	-2.0832	0.1875	0.812419	-2.30982	0.137952	0.830327	No
C030044B11Rik	chr13:48968111-48969905	OK	7.76635	1.83487	-2.08156	0.24	0.812419	-1.84898	0.231231	0.934754	No
Pcolce2	chr9:95637627-95695551	NOTEST	0.43523	0.102854	-2.08117	1	1				No
Gm5177	chr10:10605944-10616313	OK	14.0287	3.31802	-2.07998	0.09125	0.748361	-2.02635	0.116079	0.799088	No
Alg1	chr16:5233620-5255956	OK	11.5812	2.74147	-2.07876	0.25295	0.813656	-1.98122	0.162203	0.868309	No
St6gal2	chr17:55445716-55499226	NOTEST	0.957738	0.226742	-2.07858	1	1	-1.5734	0.3264	0.975595	No
Ttc30b	chr2:75935849-75938462	NOTEST	0.0749287	0.0177499	-2.07771	1	1				No
Tm7sf2	chr19:6062820-6077187	OK	12.998	3.08204	-2.07634	0.57235	0.926391	-1.99523	0.202515	0.917059	No
Ctns	chr11:73183132-73199019	OK	3.24539	0.770108	-2.07526	0.17495	0.812419	-2.46829	0.129446	0.819361	No
4930556M19Rik	chr15:10714835-10790123	NOTEST	0.426417	0.101209	-2.07493	1	1				No
Rnf24	chr2:131127411-131604824	OK	5.14342	1.22161	-2.07395	0.5777	0.926391	-2.6212	0.076515	0.703047	No
Rnd1	chr15:98669204-98677461	OK	3.59538	0.855404	-2.07147	0.27175	0.819696	-2.23249	0.1423	0.839561	No
Plekhg4	chr8:105375380-105413487	OK	2.5383	0.604514	-2.07002	0.3366	0.856383	-1.47726	0.329974	0.975895	No
Cd302	chr2:60251992-60284418	OK	5.44416	1.29739	-2.0691	0.30655	0.836218	-1.78719	0.26202	0.953879	No
Sema4c	chr1:36548641-36558381	OK	25.3982	6.05409	-2.06874	0.0386	0.625767	-2.11986	0.0358434	0.579343	No
Tmem223	chr19:8770995-8772475	OK	93.4954	22.2894	-2.06854	0.09075	0.748361	-2.02721	0.115212	0.798233	No
Mnt	chr11:74830923-74845725	OK	24.4094	5.82468	-2.06719	0.0435	0.642938	-2.05727	0.0500347	0.625739	No
Adam22	chr5:8072351-8368081	OK	2.16278	0.516424	-2.06626	0.18465	0.812419	-1.56223	0.302593	0.965208	No
Foxh1	chr15:76668306-76669873	NOTEST	0.356027	0.0850326	-2.0659	1	1				No
Gabrg1	chr5:70751046-70842617	NOTEST	0.078448	0.0187363	-2.0659	1	1				No
Ldlrad2	chr4:137570875-137575180	NOTEST	0.220353	0.0526284	-2.0659	1	1				No
E130309D14Rik	chr11:74619604-74641516	NOTEST	0.742724	0.177557	-2.06455	1	1	-3.29948	0.317539	0.969532	No
Slc27a3	chr3:90385232-90389927	OK	19.8861	4.75613	-2.0639	0.0874	0.746722	-1.91837	0.113643	0.797308	No
Dusp28	chr1:92906988-92908620	OK	3.9875	0.954638	-2.06246	0.2126	0.812419	-2.2909	0.194989	0.908606	No
Nhej1	chr1:74967345-75046639	NOTEST	1.10902	0.265519	-2.0624	1	1	-3.05994	0.0922448	0.743486	No
Pou3f4	chrX:110814464-110815550	OK	19.0955	4.57303	-2.06201	0.13525	0.78571	-2.14984	0.128467	0.818101	No
Kit	chr5:75574986-75656721	OK	4.62802	1.1084	-2.06191	0.11535	0.772995	-2.10074	0.11886	0.801252	No
Bmp5	chr9:75775364-75899017	NOTEST	1.2285	0.294373	-2.06118	1	1	-1.67113	0.339976	0.981903	No
2810006K23Rik	chr5:124250958-124341844	OK	3.96998	0.951403	-2.061	0.5937	0.930316	-1.71273	0.260395	0.953879	No
Fahd2a	chr2:127436214-127444565	OK	2.74726	0.658452	-2.06084	0.38525	0.879719	-3.29991	0.31974	0.971602	No
Uqcrq	chr11:53428947-53430831	OK	70.3937	16.887	-2.05953	0.11865	0.772995	-2.01441	0.142407	0.839593	No
Crtac1	chr19:42283036-42431783	NOTEST	0.147731	0.0354558	-2.05888	1	1				No
Reep1	chr6:71707680-71810705	OK	4.45922	1.07091	-2.05796	0.19105	0.812419	-1.91119	0.199218	0.914078	No
Gpn2	chr4:133584372-133591735	OK	33.8611	8.13748	-2.05697	0.0976	0.754218	-2.07516	0.0984485	0.753332	No
Lass5	chr15:99735591-99772515	OK	17.4189	4.18901	-2.05597	0.13935	0.793327	-2.03905	0.165816	0.878465	No
Gpr98	chr13:81095067-81633144	OK	3.54256	0.853698	-2.053	0.04705	0.658925	-1.85377	0.0815091	0.714815	No
Cradd	chr10:95174745-95324097	OK	4.53565	1.09323	-2.05271	0.26885	0.818691	-1.74684	0.243696	0.941986	No
Iqcc	chr4:129615616-129619093	OK	7.73099	1.86445	-2.05191	0.1386	0.791749	-2.06517	0.151263	0.852539	No
Sox6	chr7:115471343-116038744	OK	2.32546	0.561317	-2.05063	0.11325	0.772995	-2.19484	0.117847	0.800167	No
Zfp940	chr7:29843935-29853648	NOTEST	1.29788	0.313435	-2.04992	1	1	-2.88416	0.207605	0.920587	No
Zfp799	chr17:32817203-32830248	OK	3.37176	0.815376	-2.04796	0.2095	0.812419	-1.88357	0.20746	0.920587	No
Ptges	chr2:30889470-30903297	OK	4.16091	1.00633	-2.04779	0.2073	0.812419	-1.88952	0.208742	0.92095	No
Polr2l	chr7:141471859-141475153	OK	24.5353	5.93456	-2.04765	0.119	0.772995	-1.98047	0.135537	0.828257	No
Btbd19	chr4:117119217-117125725	OK	4.11273	0.995456	-2.04667	0.20805	0.812419	-2.39537	0.194395	0.908606	No
Nuak2	chr1:132316124-132333488	OK	7.63163	1.84864	-2.04553	0.124	0.772995	-2.00701	0.140866	0.837003	No
Ddx25	chr9:35541847-35558470	OK	4.19633	1.0166	-2.04538	0.27575	0.822568	-1.80252	0.233258	0.934858	No
Zfp94	chr7:24301703-24316666	OK	2.3335	0.566101	-2.04336	0.3271	0.849923	-1.76517	0.244207	0.941986	No
Opn4	chr14:34590617-34600142	NOTEST	0.0900409	0.0218921	-2.04017	1	1				No
Ccdc17	chr4:116557726-116600266	NOTEST	0.0976937	0.0237586	-2.03981	1	1				No
LOC100503496	chr11:109440077-109573329	NOTEST	0.335323	0.081549	-2.03981	1	1				No
Snord69	chr14:30999825-31019089	OK	687.633	167.229	-2.03981	0.27305	0.819971	-0.0812496	0.980317	1	No
1110038F14Rik	chr15:76948543-76950731	OK	15.028	3.65604	-2.0393	0.20755	0.812419	-1.97026	0.191237	0.908409	No
5133401N09Rik	chr13:58157648-58164693	OK	3.75155	0.913068	-2.03869	0.3273	0.850091	-1.69052	0.263302	0.953879	No
Zfp277	chr12:40315045-40445790	OK	6.75052	1.6433	-2.03841	0.1594	0.812419	-2.00657	0.154512	0.859501	No
Actr5	chr2:158624912-158639211	OK	13.5552	3.30076	-2.03797	0.1285	0.779546	-1.97705	0.148312	0.847863	No
Rgs10	chr7:128373624-128418172	NOTEST	0.781821	0.19057	-2.03651	1	1				No
Lpcat4	chr2:112239840-112247111	OK	12.6644	3.08989	-2.03515	0.14635	0.80196	-2.0615	0.133994	0.825251	No
Lrriq1	chr10:103063197-103236322	NOTEST	0.149518	0.0365763	-2.03133	1	1				No
Sac3d1	chr19:6116003-6118586	OK	72.7286	17.8116	-2.0297	0.07215	0.735289	-2.00312	0.144682	0.842823	No
Bicd1	chr6:149408885-149558857	NOTEST	0.731717	0.179229	-2.02948	1	1	-1.65692	0.283157	0.959871	No
Nars2	chr7:96951526-97064757	OK	4.91548	1.20463	-2.02874	0.1929	0.812419	-1.91322	0.198958	0.913688	No
Ryr1	chr7:29003339-29125151	NOTEST	0.545169	0.134211	-2.0222	1	1	-2.04145	0.212637	0.923642	No
Ccdc23	chr4:119195309-119201298	OK	13.6764	3.36747	-2.02195	0.2113	0.812419	-2.32322	0.207266	0.920587	No
Dach2	chrX:113298255-113836386	OK	1.50143	0.369716	-2.02184	0.3714	0.874128	-0.853386	0.555725	0.994896	No
Slc44a2	chr9:21320718-21355028	OK	12.3519	3.04362	-2.02087	0.0965	0.750503	-1.96552	0.117979	0.800167	No
Srcin1	chr11:97509339-97575126	NOTEST	0.97488	0.240519	-2.01908	1	1	-1.76003	0.254447	0.95123	No
Vps37a	chr8:40511782-40634792	OK	7.25064	1.78991	-2.01822	0.12105	0.772995	-1.97499	0.115016	0.798233	No
Gm15417	chr3:89377645-89398779	OK	2.16171	0.534369	-2.01626	0.61165	0.931989	-2.93829	0.410821	0.991574	No
4931406B18Rik	chr7:43492043-43505938	NOTEST	0.0459263	0.0113591	-2.01547	1	1				No
Gimap9	chr6:48676134-48678704	NOTEST	0.146447	0.0362213	-2.01547	1	1				No
A930004D18Rik	chr2:18025188-18037741	OK	4.1921	1.03831	-2.01344	0.28815	0.831123	-2.85663	0.067209	0.683856	No
Ap4b1	chr3:103809516-103822025	OK	9.67801	2.39731	-2.01329	0.1356	0.78571	-2.00829	0.139284	0.833484	No
Brsk2	chr7:141949750-142004243	OK	16.3446	4.05034	-2.0127	0.12105	0.772995	-2.72325	0.0527959	0.636639	No
Tomm22	chr15:79670867-79672862	OK	47.7946	11.8488	-2.01211	0.1102	0.772995	-1.95415	0.134608	0.826987	No
Tbx18	chr9:87702799-87731260	NOTEST	0.886847	0.219894	-2.01187	1	1	-1.65748	0.275917	0.956281	No
Ankrd54	chr15:79053093-79062859	OK	32.8444	8.14395	-2.01185	0.0993	0.758797	-1.66111	0.241101	0.94128	No
Gm16023	chr4:155601415-155624755	OK	4.40758	1.09326	-2.01136	0.43045	0.89305				No
Bfsp1	chr2:143826527-143863173	NOTEST	1.25277	0.31087	-2.01074	1	1	-3.38908	0.305259	0.965208	No
Palmd	chr3:116918261-116984406	NOTEST	0.314141	0.0780901	-2.0082	1	1				No
Mybpc1	chr10:88518278-88605152	NOTEST	0.184715	0.045961	-2.00682	1	1				No
1300018J18Rik	chr15:89089106-89123150	OK	7.9633	1.983	-2.00568	0.55855	0.923442	-1.98586	0.18799	0.906181	No
Pigb	chr9:72985550-73039699	OK	7.23796	1.80537	-2.00329	0.3065	0.836218	-1.67829	0.263292	0.953879	No
1110034G24Rik	chr2:132690282-132751055	OK	2.83425	0.70794	-2.00127	0.35	0.862093	-1.63964	0.307723	0.966221	No
8430410A17Rik	chr6:87913975-87936613	OK	13.8946	3.47067	-2.00124	0.16795	0.812419	-1.82491	0.19642	0.910475	No
Jmjd5	chr7:125444619-125462268	OK	11.3678	2.83951	-2.00124	0.14125	0.796408	-1.92379	0.157982	0.861984	No
Rfx2	chr17:56775896-56831008	OK	8.30803	2.07719	-1.99987	0.11225	0.772995	-1.99231	0.133084	0.825251	No
Leprot	chr4:101647782-101659358	OK	22.0545	5.52316	-1.99751	0.1168	0.772995	-1.86111	0.158228	0.862066	No
Rbm24	chr13:46418299-46431099	NOTEST	1.12988	0.283246	-1.99604	1	1	-1.61776	0.287728	0.959871	No
Tapbpl	chr6:125224211-125239934	NOTEST	0.182431	0.0457404	-1.99581	1	1				No
Mapk11	chr15:89142483-89149606	OK	3.08523	0.774258	-1.99449	0.2268	0.812419	-2.34826	0.216523	0.924109	No
Stx4a	chr7:127841807-127848965	OK	13.8591	3.47838	-1.99434	0.2048	0.812419	-1.85256	0.212794	0.923642	No
Prkaa2	chr4:105029649-105109898	NOTEST	0.319651	0.080273	-1.99351	1	1	-1.55187	0.30494	0.965208	No
Qtrtd1	chr16:43861412-43889676	OK	16.1543	4.05803	-1.99307	0.0999	0.760468	-2.087	0.0934728	0.746176	No
Ckb	chr12:111669354-111672338	OK	80.2264	20.1672	-1.99207	0.06095	0.702513	-2.09059	0.072861	0.701471	No
2810032G03Rik	chr12:5376501-5416132	NOTEST	0.965373	0.24303	-1.98995	1	1				No
Itga9	chr9:118606708-118901003	OK	16.2572	4.10049	-1.98721	0.05335	0.674077	-1.96864	0.0768396	0.703047	No
Mrpl32	chr13:14610300-14613037	OK	10.4748	2.64292	-1.98672	0.29215	0.832356	-1.72345	0.250157	0.946419	No
Trim11	chr11:58978115-58991458	OK	13.6937	3.45526	-1.98665	0.12415	0.772995	-1.9155	0.149633	0.849346	No
Pik3r5	chr11:68432124-68497846	NOTEST	1.05019	0.265021	-1.98648	1	1	-2.1537	0.251498	0.947883	No
Ccdc39	chr3:33800194-33844310	NOTEST	0.844354	0.213123	-1.98616	1	1	-4.91161	0.0458177	0.620365	No
Cldn3	chr5:134986213-135001350	OK	3.19083	0.806286	-1.98457	0.42235	0.890776	-1.62378	0.308804	0.967493	No
Lect1	chr14:79637689-79662170	OK	2.60433	0.65867	-1.98329	0.4045	0.885355	-1.64024	0.357365	0.991156	No
Aes	chr10:81559559-81566364	OK	24.8977	6.33343	-1.97495	0.12075	0.772995	-1.92699	0.146997	0.847142	No
Pdzrn4	chr15:92396809-92771819	NOTEST	0.790271	0.201186	-1.97382	1	1	-1.53586	0.305114	0.965208	No
Ildr2	chr1:166254138-166316832	OK	18.3717	4.68137	-1.97249	0.0283	0.555919	-2.02201	0.0250705	0.503075	No
Gpt	chr15:76696763-76699675	OK	2.71153	0.690982	-1.97239	0.3469	0.860297	-1.68793	0.273351	0.955477	No
BC017643	chr11:121177592-121229309	OK	7.88604	2.01017	-1.97199	0.4374	0.893343	-1.22442	0.411167	0.991574	No
Snora52	chr7:141447649-141451342	OK	213.028	54.384	-1.96979	0.4412	0.894462	-1.98261	0.226228	0.931778	No
Rnf126	chr10:79697304-80369637	OK	187.428	47.8497	-1.96976	0.71555	0.953362	-2.02854	0.0158014	0.424215	No
Rnf141	chr7:110816534-110844381	OK	14.282	3.64864	-1.96877	0.244	0.812419	-1.81688	0.232342	0.934858	No
Coro2b	chr9:62419491-62537044	OK	5.88448	1.50408	-1.96803	0.1581	0.812419	-1.87987	0.174675	0.891661	No
9130206I24Rik	chr4:114909288-114921118	OK	9.75903	2.50897	-1.95964	0.141	0.796328	-1.98457	0.140886	0.837003	No
Nat9	chr11:115182831-115187316	NOTEST	1.79256	0.460862	-1.95962	1	1				No
Arf2	chr11:103966870-103985336	OK	14.701	3.77965	-1.95959	0.1385	0.791749	-1.57282	0.277052	0.956281	No
Scn2b	chr9:45079182-45135606	NOTEST	0.419388	0.107988	-1.95741	1	1	-1.46839	0.370786	0.991574	No
Il11ra1	chr4:41760442-41774176	OK	3.99739	1.02957	-1.95702	0.2924	0.832356	-2.5092	0.204012	0.918309	No
Gfod2	chr8:105716112-105758607	OK	20.1772	5.19868	-1.95651	0.08665	0.745282	-1.9941	0.104841	0.773667	No
Mettl11a	chr2:30807976-30823014	OK	36.6379	9.44397	-1.95587	0.089	0.748361	-2.07114	0.0987055	0.754366	No
Dennd3	chr15:73512559-73572242	NOTEST	0.228012	0.0587852	-1.95559	1	1	2.98443	0.126493	0.815065	conflicted
Jph2	chr2:163336241-163397993	NOTEST	1.11087	0.286549	-1.95484	1	1	-1.67441	0.385563	0.991574	No
Mgll	chr6:88724411-88828360	OK	1.61911	0.418883	-1.95058	0.3973	0.883091	-1.63518	0.285464	0.959871	No
Zfp420	chr7:29859978-29877302	NOTEST	0.89788	0.232306	-1.95049	1	1	-1.53437	0.296303	0.962203	No
Traf3ip3	chr1:193173468-193201546	NOTEST	0.0861808	0.0222984	-1.95042	1	1				No
1110002N22Rik	chr11:80136677-80142153	OK	4.57063	1.1827	-1.95031	0.31395	0.841841	-1.67691	0.268415	0.955382	No
Orc1	chr4:108579453-108614831	OK	14.3611	3.71622	-1.95026	0.13405	0.783606	-1.88298	0.190615	0.908409	No
Zfp111	chr7:24193214-24208149	OK	1.75562	0.455503	-1.94645	0.19915	0.812419	-1.77297	0.221238	0.925228	No
Stk30	chr12:110807797-110840939	OK	2.98436	0.774771	-1.94558	0.33715	0.856539	-1.23055	0.416105	0.991574	No
Snora81	chr16:23107478-23127730	OK	31.6122	8.20811	-1.94536	0.1702	0.812419	-2.14739	0.207259	0.920587	No
Snrk	chr9:122117265-122169702	OK	5.83672	1.5168	-1.94412	0.14785	0.805343	-1.87541	0.17477	0.891661	No
Zscan20	chr4:128583538-128610098	OK	3.8314	0.995935	-1.94375	0.13415	0.783606	-1.81342	0.189557	0.908004	No
Epb4.9	chr14:70602183-70636048	OK	1.60457	0.417991	-1.94064	0.20565	0.812419	-2.56365	0.201724	0.916608	No
Glrb	chr3:80843603-80913624	NOTEST	1.23593	0.322593	-1.93781	1	1	-1.76328	0.299339	0.963293	No
Podn	chr4:108014792-108032090	OK	1.74183	0.454934	-1.93688	0.36615	0.872124	-2.40018	0.402942	0.991574	No
Wscd1	chr11:71750702-71789646	OK	13.4186	3.50609	-1.93629	0.13185	0.781072	-1.8903	0.15269	0.856185	No
Zfp248	chr6:118427318-118455506	OK	2.2564	0.59101	-1.93277	0.20875	0.812419	-1.8609	0.221439	0.925289	No
Laptm5	chr4:130913333-130936148	NOTEST	1.24617	0.326678	-1.93156	1	1	-2.70191	0.374872	0.991574	No
Lrrn1	chr6:107529725-107570228	OK	12.495	3.27919	-1.92994	0.1136	0.772995	-1.90557	0.162219	0.868309	No
Rg9mtd1	chr16:56033719-56037774	OK	25.1869	6.61067	-1.92981	0.13285	0.782547	-2.02559	0.160837	0.86579	No
Calhm2	chr19:47132231-47138294	NOTEST	1.39082	0.365206	-1.92916	1	1	-2.83647	0.441078	0.991574	No
Zfp59	chr7:27838583-27856774	OK	2.31269	0.607355	-1.92896	0.27755	0.824222	-1.61276	0.280808	0.959871	No
Vgll3	chr16:65815632-65863066	OK	2.171	0.571253	-1.92616	0.27335	0.819971	-1.55846	0.458674	0.991574	No
Uty	chrY:1097143-1245738	NOTEST	0.938513	0.246978	-1.92599	1	1	-1.68706	0.397893	0.991574	No
Snph	chr2:151590549-151632533	NOTEST	1.14241	0.300754	-1.92543	1	1	-2.58398	0.321449	0.971884	No
BC005624	chr2:30972832-30981941	OK	16.7862	4.42678	-1.92295	0.15615	0.808182	-1.98006	0.155811	0.859501	No
Tnfaip2	chr12:111442660-111455018	NOTEST	0.806769	0.213032	-1.92108	1	1	-3.27872	0.235986	0.937659	No
Lgr4	chr2:109917646-110014257	OK	15.1186	3.99234	-1.92102	0.0613	0.705044	-1.92851	0.0697076	0.689684	No
5830433M19Rik	chr4:94500078-94556796	OK	10.1554	2.68205	-1.92084	0.1556	0.808182	-1.88028	0.180413	0.897428	No
Fcho1	chr8:71708386-71725681	OK	5.03967	1.33111	-1.9207	0.35525	0.86379	-2.1012	0.158701	0.862245	No
Tmem108	chr9:103482935-103761837	OK	3.11073	0.821668	-1.92063	0.35625	0.864255	-1.73993	0.244293	0.941986	No
Pxmp3	chr3:5560187-5576239	OK	7.46624	1.97537	-1.91826	0.14125	0.796408	-1.92288	0.185586	0.905523	No
Sult4a1	chr15:84076096-84105754	NOTEST	1.46401	0.387786	-1.91659	1	1	-2.4308	0.292323	0.96027	No
Rab40c	chr17:25882113-25919714	OK	25.1456	6.66792	-1.915	0.0994	0.759066	-1.92923	0.130058	0.820717	No
Atoh8	chr6:72206176-72235577	OK	19.0993	5.06479	-1.91494	0.09275	0.748706	-1.91535	0.113414	0.797308	No
Fezf2	chr14:12341891-12345865	NOTEST	1.20982	0.320922	-1.9145	1	1	-3.25345	0.335376	0.980082	No
Klhdc8b	chr9:108447638-108465945	OK	8.38343	2.22637	-1.91284	0.45075	0.895373	-2.12545	0.190906	0.908409	No
Otx1	chr11:21994763-22001651	OK	15.0916	4.0137	-1.91074	0.1341	0.783606	-1.86287	0.20102	0.916608	No
Hoxd1	chr2:74762979-74765142	NOTEST	0.581113	0.154653	-1.90978	1	1				No
Evx1	chr6:52308388-52318378	OK	5.87619	1.5641	-1.90955	0.27065	0.818816	-1.81268	0.280375	0.959871	No
Dhtkd1	chr2:5898059-5942792	OK	5.01551	1.33549	-1.90903	0.21485	0.812419	-1.78714	0.229731	0.933289	No
B230323A14Rik	chr9:69761145-69830199	NOTEST	0.112122	0.0298559	-1.90898	1	1				No
Slc2a12	chr10:22645010-22731447	NOTEST	0.0451503	0.0120226	-1.90898	1	1				No
Snhg7	chr2:26637175-26640244	NOTEST	0.297211	0.0791414	-1.90898	1	1				No
Sstr3	chr15:78537014-78544345	NOTEST	0.0431393	0.0114871	-1.90898	1	1				No
Gstp1	chr19:4035410-4037912	OK	20.9515	5.57972	-1.90879	0.20345	0.812419	-2.04406	0.155713	0.859501	No
Pla2g12a	chr3:129878621-129895821	OK	9.59571	2.55603	-1.90849	0.38395	0.879719	-1.95489	0.194802	0.908606	No
Gm11696	chr11:109354777-109401369	NOTEST	0.689516	0.183674	-1.90844	1	1	-1.44512	0.369107	0.991574	No
L3mbtl3	chr10:26275451-26375185	OK	10.7069	2.85251	-1.90824	0.0993	0.758797	-1.99745	0.12289	0.807138	No
Ppp1r14a	chr7:29289319-29293390	OK	7.78214	2.07601	-1.90635	0.38525	0.879719	-2.78978	0.106666	0.775657	No
Zfp324	chr7:12965863-12973822	OK	10.8766	2.904	-1.90511	0.10355	0.768236	-1.88719	0.125314	0.812733	No
Gltpd1	chr4:155864722-155869440	OK	5.91694	1.58308	-1.90212	0.2249	0.812419	-1.75844	0.240215	0.94128	No
1700019D03Rik	chr1:52925126-52952840	OK	4.28646	1.14985	-1.89834	0.4187	0.890515	-1.52454	0.364661	0.991574	No
Sema3b	chr9:107598114-107609241	OK	2.09399	0.562627	-1.896	0.2283	0.812419	-1.84631	0.246116	0.941986	No
Snhg6	chr1:9942024-9944118	OK	67.2564	18.0807	-1.89522	0.3586	0.86504	-1.48104	0.32039	0.971602	No
Hdhd2	chr18:76944114-76972171	OK	12.3976	3.33741	-1.89326	0.152	0.807171	-1.88338	0.164681	0.874695	No
Ell	chr8:70539674-70592858	OK	9.01317	2.42755	-1.89253	0.13935	0.793327	-2.07109	0.113265	0.797308	No
Galntl1	chr12:80518989-80603896	OK	11.3923	3.06887	-1.89228	0.08955	0.748361	-1.90594	0.112002	0.796022	No
Onecut2	chr18:64340363-64398488	NOTEST	0.418846	0.112837	-1.89218	1	1	-1.92706	0.245509	0.941986	No
Dll1	chr17:15367353-15375823	OK	16.8321	4.53953	-1.8906	0.06925	0.726909	-2.01777	0.076506	0.703047	No
Tmem88	chr11:69395790-69398234	OK	5.33128	1.43932	-1.8891	0.55705	0.923442	-2.13579	0.225302	0.931372	No
Trpv3	chr11:73267619-73297200	NOTEST	0.141526	0.0382429	-1.88781	1	1				No
Ltbp4	chr7:27305140-27337612	OK	9.86396	2.66666	-1.88713	0.1023	0.764771	-1.87233	0.132957	0.825251	No
Hhat	chr1:192512827-192771219	OK	9.175	2.48301	-1.88562	0.1634	0.812419	-1.80785	0.187793	0.906181	No
Abcc3	chr11:94343294-94392976	NOTEST	0.651206	0.176243	-1.88555	1	1	-2.37874	0.288775	0.959881	No
Sox2	chr3:34560380-34677993	OK	71.2301	19.3017	-1.88376	0.0439	0.64729	-1.88456	0.0499974	0.625739	No
Ifitm3	chr7:141009589-141010744	OK	2.82653	0.766286	-1.88308	0.41515	0.889435	-1.31814	0.418912	0.991574	No
Psmd9	chr5:123228189-123250125	OK	6.80577	1.84507	-1.88308	0.2348	0.812419	-1.76808	0.260452	0.953879	No
Tbc1d19	chr5:53809626-53904380	OK	8.14142	2.20849	-1.88222	0.14995	0.806996	-1.52992	0.263598	0.954134	No
Hmgn5	chrX:109004536-109013380	OK	6.31514	1.71382	-1.8816	0.2096	0.812419	-2.06583	0.213015	0.923642	No
Dhrs13	chr11:78032312-78037864	OK	3.42754	0.930288	-1.88142	0.30195	0.835117	-2.48374	0.273518	0.955477	No
5430416N02Rik	chr5:100420841-100429535	OK	61.936	16.8118	-1.88131	0.14175	0.79731	-1.85829	0.179715	0.897196	No
C130050O18Rik	chr5:139359738-139460534	NOTEST	0.349481	0.0948766	-1.88109	1	1				No
Fars2	chr13:36117410-36537593	OK	5.80783	1.57802	-1.87988	0.22675	0.812419	-2.16811	0.158166	0.862066	No
Tmem177	chr1:119907898-119913168	NOTEST	0.81497	0.221612	-1.87871	1	1	-1.45067	0.35095	0.987962	No
Pcdhgb7	chr18:36930284-37841872	OK	2.40055	0.65378	-1.87649	0.56845	0.926343	-1.57526	0.29969	0.963505	No
Mrpl15	chr1:4773199-4785726	OK	17.8115	4.85472	-1.87535	0.12795	0.779546	-1.73262	0.171305	0.888209	No
Mtap7d3	chrX:56797952-56822325	NOTEST	0.726597	0.198054	-1.87526	1	1	-1.42283	0.355044	0.990937	No
Ndufaf1	chr2:119655450-119662798	OK	2.63777	0.719267	-1.87472	0.3542	0.863451	-1.51351	0.318774	0.97043	No
Vipar	chr12:87238874-87266286	OK	15.3921	4.19903	-1.87406	0.3668	0.872432	-1.82921	0.208541	0.92095	No
Ndufb7	chr8:83566757-83571623	OK	30.6058	8.35252	-1.87352	0.22415	0.812419	-1.82338	0.218978	0.925228	No
Fbxl22	chr9:66350449-66514593	NOTEST	0.99773	0.272467	-1.87257	1	1	-3.78002	0.215802	0.924109	No
Hace1	chr10:45577828-45712345	OK	8.44073	2.30614	-1.87189	0.11325	0.772995	-1.87548	0.142334	0.839561	No
Ung	chr5:114130434-114139321	OK	38.1169	10.4185	-1.87129	0.08585	0.745282	-1.86291	0.108464	0.780749	No
Drp2	chrX:134404779-134456573	NOTEST	0.900245	0.246193	-1.87053	1	1	-1.60975	0.291122	0.96027	No
Slc18a2	chr19:59260877-59296012	NOTEST	0.434471	0.118858	-1.87002	1	1	-1.95594	0.228025	0.93214	No
Pnp	chr14:50944302-50953412	OK	10.7043	2.93014	-1.86915	0.13765	0.790173	-1.81966	0.162427	0.868309	No
3110082I17Rik	chr5:139359738-139460534	OK	30.0053	8.21678	-1.86857	0.21475	0.812419	-1.88124	0.126965	0.815065	No
Dnajc21	chr15:10446762-10470516	OK	18.908	5.17825	-1.86846	0.1533	0.807171	-1.80673	0.215813	0.924109	No
Lrrc8b	chr5:105415774-105486189	OK	13.6578	3.74612	-1.86626	0.1461	0.80196	-1.80509	0.217949	0.924516	No
Pdp2	chr8:104446718-104624396	OK	3.00711	0.824929	-1.86604	0.5072	0.913044	-1.91217	0.224573	0.930309	No
Asb3	chr11:30954397-31102704	OK	2.47659	0.679566	-1.86567	0.3891	0.881018	-1.63956	0.282947	0.959871	No
4930483K19Rik	chr10:76531626-76562226	OK	3.87762	1.06472	-1.8647	0.69285	0.951837				No
Snx16	chr3:10417816-10440124	OK	2.80498	0.770735	-1.86368	0.3533	0.863451	-1.63382	0.273964	0.955477	No
Efr3b	chr12:3962553-4038915	OK	5.07521	1.39724	-1.86088	0.11	0.772995	-2.0357	0.11671	0.799088	No
Scyl3	chr1:163930063-163994781	OK	7.36673	2.02874	-1.86044	0.25405	0.813656	-1.8816	0.148439	0.847863	No
Med18	chr4:132458728-132463921	OK	11.8947	3.27771	-1.85956	0.2266	0.812419	-1.75561	0.247459	0.944448	No
F420014N23Rik	chr10:127190377-127211622	NOTEST	0.63606	0.175496	-1.85773	1	1				No
Heca	chr10:17900465-17948067	OK	9.21342	2.54232	-1.85759	0.11005	0.772995	-0.47001	0.711528	1	No
9130023H24Rik	chr7:128234450-128245100	OK	2.11082	0.582657	-1.85709	0.55665	0.923442	-1.6107	0.29359	0.960966	No
Foxa1	chr12:57540631-57546121	OK	9.72959	2.68953	-1.85502	0.1173	0.772995	1.37309	0.287278	0.959871	conflicted
Pdcd7	chr9:65346067-65359643	OK	24.7163	6.83448	-1.85456	0.08645	0.745282	-1.85731	0.107908	0.779014	No
Adam11	chr11:102761438-102780262	OK	3.59893	0.995853	-1.85356	0.36945	0.874128	-1.84116	0.219052	0.925228	No
4933403O08Rik	chrX:112239048-112243852	NOTEST	0.35189	0.0973771	-1.85347	1	1				No
Spef1	chr2:131127411-131604824	OK	1.9307	0.534683	-1.85237	0.31365	0.841841	-2.04497	0.292317	0.96027	No
Tnik	chr3:28263213-28670585	OK	7.01033	1.94275	-1.85138	0.14945	0.806461	-1.72939	0.176053	0.892251	No
A630089N07Rik	chr16:98062511-98082439	OK	6.94872	1.92991	-1.84821	0.2418	0.812419	-1.72354	0.249272	0.946419	No
Slc35b3	chr13:38932139-38960875	OK	6.2136	1.72742	-1.84681	0.39705	0.883091	-1.6349	0.274965	0.956281	No
Ap4m1	chr5:138172020-138187186	OK	23.905	6.64925	-1.84605	0.4333	0.893295	-1.50711	0.205066	0.920587	No
Siah1a	chr8:86723937-86747060	OK	9.9262	2.76121	-1.84594	0.18465	0.812419	-1.80166	0.200066	0.91538	No
Lipi	chr16:75540513-75586061	NOTEST	0.0818183	0.0227608	-1.84587	1	1				No
Nxt2	chrX:142227936-142239692	NOTEST	1.27322	0.354361	-1.84519	1	1	-2.43693	0.331879	0.977961	No
Zfp235	chr7:24134162-24143241	OK	1.65456	0.460917	-1.84387	0.3312	0.852357	-1.30874	0.38063	0.991574	No
Ndufa2	chr18:36735069-36744548	OK	43.0919	12.0098	-1.8432	0.43205	0.893295	-1.70367	0.254975	0.951236	No
Rpusd1	chr17:25727750-25731456	OK	16.4648	4.58917	-1.84308	0.18825	0.812419	-1.8412	0.221009	0.925228	No
4933433G19Rik	chr13:66912097-67032405	NOTEST	0.714373	0.199136	-1.84292	1	1				No
Egln2	chr7:27158657-27166802	OK	31.3492	8.74031	-1.84267	0.0765	0.735332	-1.62335	0.136926	0.828582	No
Pycrl	chr15:75916462-75921560	OK	65.5137	18.285	-1.84113	0.10045	0.760468	-1.73083	0.214812	0.924109	No
Tmem5	chr10:122081259-122097102	OK	19.6474	5.48407	-1.84102	0.1704	0.812419	-1.79903	0.189815	0.908004	No
Gpatch2	chr1:187215510-187351429	OK	7.96724	2.2253	-1.84008	0.15665	0.809278	-1.78484	0.222334	0.92713	No
2610019E17Rik	chr17:24528250-24528744	OK	4.67493	1.30686	-1.83883	0.4686	0.898578				No
Klhl36	chr8:119862304-119876989	OK	6.43137	1.79827	-1.83851	0.1927	0.812419	-1.97495	0.175391	0.891776	No
2310035K24Rik	chr2:131127411-131604824	OK	5.34546	1.49552	-1.83767	0.50385	0.911972	-1.59757	0.292216	0.96027	No
Exoc8	chr8:124890298-124897705	OK	5.07109	1.41995	-1.83646	0.1526	0.807171	-1.78433	0.216507	0.924109	No
Zcwpw1	chr5:137787801-137836278	NOTEST	0.909102	0.254713	-1.83557	1	1	-1.27403	0.426655	0.991574	No
Gtf2h4	chr17:35667738-35673682	OK	30.9542	8.67351	-1.83545	0.1093	0.772995	-1.82419	0.131379	0.822533	No
Nudt1	chr5:140331921-140338135	OK	12.2143	3.42284	-1.8353	0.28655	0.830188	-1.6524	0.275881	0.956281	No
Pex14	chr4:148960534-149099812	OK	45.9693	12.8956	-1.83379	0.05715	0.683584	-1.85732	0.0691082	0.688358	No
Lats2	chr14:57689661-57746123	OK	19.8594	5.57367	-1.83312	0.05905	0.694267	-1.74977	0.082026	0.715794	No
Utp14b	chr1:78657824-78707743	OK	3.68601	1.03477	-1.83274	0.53975	0.919402	-1.49065	0.304852	0.965208	No
Aasdh	chr5:76875934-76905514	OK	4.529	1.2718	-1.83232	0.204	0.812419	-1.84238	0.189873	0.908004	No
Ankrd27	chr7:35586246-35639237	OK	18.962	5.33491	-1.82957	0.08295	0.740995	-1.71569	0.123304	0.807138	No
Fam82a1	chr17:79614899-79682152	NOTEST	0.28514	0.0802246	-1.82955	1	1				No
Tmem186	chr16:8633730-8637701	OK	11.7826	3.31518	-1.8295	0.12965	0.780163	-1.84606	0.146686	0.847142	No
Mettl22	chr16:8470812-8490197	OK	7.61995	2.147	-1.82746	0.2355	0.812419	-1.18784	0.408641	0.991574	No
Arid5b	chr10:68095592-68278726	OK	4.05765	1.1445	-1.82593	0.19645	0.812419	-1.73927	0.214513	0.924109	No
4933432B09Rik	chr15:79609575-79658956	NOTEST	0.0608408	0.0171731	-1.82489	1	1				No
Lxn	chr3:67430114-67475068	OK	13.9397	3.94025	-1.82284	0.54455	0.920435	-1.68746	0.258838	0.952892	No
Nap1l3	chrX:122394560-122397385	NOTEST	0.230552	0.0652634	-1.82075	1	1				No
Spc24	chr9:21755441-21760286	OK	60.163	17.0346	-1.82041	0.0996	0.760098	-1.87055	0.132868	0.825251	No
Gm9781	chr2:122028582-122118386	OK	36.562	10.3551	-1.82	0.31865	0.845028				No
1110021J02Rik	chr17:29660600-29717017	OK	11.0716	3.13713	-1.81934	0.51	0.913074	-0.958791	0.518385	0.991574	No
Tmem200a	chr10:25991185-26079447	NOTEST	0.608203	0.17243	-1.81854	1	1	-3.10195	0.370862	0.991574	No
Rell1	chr5:63908897-63968897	OK	9.5311	2.7023	-1.81845	0.12425	0.772995	-1.86107	0.150925	0.851689	No
Gm10584	chr7:132236254-132318291	OK	1.72634	0.489761	-1.81756	0.6625	0.943655	-1.90948	0.395891	0.991574	No
6030440G07Rik	chr12:110994397-111013872	NOTEST	0.338144	0.0959958	-1.8166	1	1				No
Unkl	chr17:25188399-25240116	OK	6.75111	1.91658	-1.81659	0.3325	0.852987	-1.75645	0.207788	0.920587	No
Brd9	chr13:73937837-73960895	OK	11.6047	3.29469	-1.81649	0.1705	0.812419	-1.6197	0.212975	0.923642	No
Scara3	chr14:65919394-65953744	OK	4.80072	1.36685	-1.8124	0.1774	0.812419	-1.67272	0.23995	0.94128	No
Eml5	chr12:98746967-98901484	OK	2.91385	0.829665	-1.81233	0.4569	0.897116	-2.3702	0.0821536	0.715794	No
Fance	chr17:28313529-28326574	OK	26.7362	7.62266	-1.81043	0.1243	0.772995	-1.72056	0.184539	0.903758	No
Tmem90b	chr2:149830782-150004392	NOTEST	1.27671	0.364024	-1.81032	1	1	-2.9176	0.412242	0.991574	No
Dyx1c1	chr9:72958784-72973067	NOTEST	0.423633	0.120855	-1.80954	1	1				No
Mipol1	chr12:57230411-57457241	OK	6.79745	1.94017	-1.80881	0.5855	0.927451	-1.56434	0.301378	0.964426	No
Xkr7	chr2:153031851-153055775	OK	2.03177	0.579934	-1.80878	0.33845	0.857612	-1.52735	0.317502	0.969532	No
Sgsh	chr11:119314786-119355510	OK	1.81806	0.519191	-1.80806	0.3566	0.864255	-1.20712	0.438921	0.991574	No
Eml2	chr7:19181169-19206482	OK	10.7038	3.05908	-1.80696	0.179	0.812419	-1.73104	0.206718	0.920587	No
Zfp7	chr15:76879275-76892394	OK	14.0058	4.00491	-1.80618	0.1213	0.772995	-2.00953	0.101985	0.764762	No
D1Bwg0212e	chr1:39535801-39546877	OK	32.4529	9.28009	-1.80614	0.0532	0.674077	-1.84013	0.058427	0.655351	No
H1f0	chr15:79028211-79030500	OK	141.511	40.4931	-1.80516	0.035	0.597191	-1.82582	0.0376282	0.581458	No
Spred3	chr7:29158828-29168647	OK	10.7504	3.07628	-1.80513	0.14915	0.806461	-1.76088	0.219313	0.925228	No
Vrk2	chr11:26387083-26593920	OK	1.50285	0.430699	-1.80295	0.4466	0.894961	-1.79625	0.260641	0.953879	No
A130010J15Rik	chr1:193173468-193201546	OK	1.80853	0.518484	-1.80245	0.2631	0.817682	-2.14163	0.245381	0.941986	No
Tep1	chr14:50824060-50870554	OK	4.94234	1.41731	-1.80204	0.112	0.772995	-1.84502	0.128242	0.818101	No
1700088E04Rik	chr15:79108982-79141251	OK	3.83035	1.09883	-1.8015	0.58505	0.927252				No
Grhl2	chr15:37233035-37363568	NOTEST	0.220119	0.0631585	-1.80124	1	1	-1.21327	0.434666	0.991574	No
Acadsb	chr7:131410600-131446211	OK	4.83854	1.38839	-1.80116	0.18095	0.812419	-1.91778	0.202065	0.916608	No
Zglp1	chr9:21062392-21067093	NOTEST	0.552721	0.158768	-1.79963	1	1				No
Ctxn1	chr8:4257645-4259274	OK	83.2936	23.9288	-1.79946	0.0639	0.714047	-1.80365	0.0799287	0.712453	No
Fgf13	chrX:59062149-59134436	OK	5.24381	1.50795	-1.79803	0.23205	0.812419	-1.9187	0.191192	0.908409	No
Unc50	chr1:37430171-37439124	OK	29.2231	8.41423	-1.79621	0.1595	0.812419	-1.78045	0.217968	0.924516	No
Ccdc55	chr11:77044291-77078435	OK	1.62053	0.466838	-1.79547	0.27825	0.825282	-1.84367	0.281572	0.959871	No
Eif4e3	chr6:99625136-99666771	NOTEST	0.385521	0.111106	-1.79487	1	1	-1.17842	0.419541	0.991574	No
Txnrd2	chr16:18348273-18479073	OK	13.0625	3.76879	-1.79326	0.5924	0.930052	-1.50325	0.312221	0.967517	No
C030046I01Rik	chr10:79697304-80369637	OK	50.2128	14.4903	-1.79296	0.44515	0.894961	-1.72574	0.129356	0.819208	No
5530601H04Rik	chrX:105040853-105070124	OK	2.52082	0.727486	-1.7929	0.2971	0.833343	-1.73657	0.250878	0.947211	No
Wnt6	chr1:74771891-74785319	NOTEST	0.635163	0.183452	-1.79173	1	1				No
Atp13a2	chr4:140986872-141007701	OK	25.8176	7.45751	-1.79159	0.06915	0.726909	-1.79242	0.0936563	0.746176	No
Sall2	chr14:52311176-52328670	OK	30.1326	8.70543	-1.79134	0.0688	0.726909	-1.771	0.145598	0.845364	No
0610011L14Rik	chr2:156547575-156568972	OK	14.8911	4.30356	-1.79084	0.1091	0.772995	-1.77393	0.140581	0.837003	No
Galnt12	chr4:47091952-47123042	NOTEST	1.378	0.398679	-1.78927	1	1	-2.42268	0.326469	0.975595	No
Pmvk	chr3:89459117-89469009	OK	15.7095	4.5496	-1.78782	0.16635	0.812419	-1.936	0.189792	0.908004	No
Lnx2	chr5:147016654-147076572	OK	9.28703	2.69002	-1.7876	0.11215	0.772995	-1.78412	0.138628	0.831475	No
Nrg4	chr9:55208934-55283625	OK	1.62578	0.471019	-1.78728	0.60585	0.930824				No
4930549G23Rik	chr18:67774875-67799943	OK	10.046	2.91064	-1.78722	0.6118	0.931989	-2.72146	0.44347	0.991574	No
Serhl	chr15:83100204-83122801	OK	4.05335	1.17499	-1.78647	0.62975	0.937165	-2.40745	0.154898	0.859501	No
Gpr116	chr17:43389465-43459557	NOTEST	0.230298	0.0667818	-1.78598	1	1	-1.33143	0.400105	0.991574	No
Dohh	chr10:81384427-81388352	OK	59.9657	17.3941	-1.78554	0.10495	0.769939	-1.76111	0.204131	0.918338	No
1110003E01Rik	chr5:65448754-65492835	OK	2.97849	0.863991	-1.78549	0.3321	0.852579	-1.57492	0.294963	0.960966	No
Tomm40l	chr1:171213969-171222514	OK	7.08221	2.05526	-1.78488	0.17335	0.812419	-1.76701	0.194012	0.908606	No
Ankrd24	chr10:81628539-81647612	NOTEST	1.3874	0.402835	-1.78412	1	1	-2.41058	0.323	0.973345	No
C3	chr17:57203972-57228136	NOTEST	0.471157	0.136839	-1.78373	1	1	-2.69567	0.472746	0.991574	No
Slc37a2	chr9:37229148-37255738	NOTEST	0.0348014	0.0101092	-1.78348	1	1				No
1110008J03Rik	chr5:120609059-120612589	OK	9.33348	2.71141	-1.78337	0.2205	0.812419	-1.94106	0.170902	0.888209	No
3110052M02Rik	chr17:21650610-21664966	NOTEST	0.663542	0.19283	-1.78286	1	1	-2.61699	0.269586	0.955382	No
Nhedc2	chr3:135307699-135342767	NOTEST	1.08161	0.314493	-1.78208	1	1	-1.04706	0.456481	0.991574	No
5430437P03Rik	chr8:71396854-71404772	OK	46.5153	13.5299	-1.78156	0.08645	0.745282	-1.7328	0.116036	0.799088	No
Ecm2	chr13:49464058-49652731	NOTEST	0.216561	0.0630524	-1.78015	1	1				No
Ptch1	chr13:63511532-63565520	OK	63.4093	18.4742	-1.77918	0.0435	0.642938	-1.78947	0.0632022	0.672257	No
Ssbp4	chr8:70597489-70608314	OK	37.4489	10.9139	-1.77876	0.1343	0.783606	-1.71235	0.186859	0.906181	No
Nprl3	chr11:32226504-32267614	OK	11.8765	3.4626	-1.77818	0.23035	0.812419	-1.72325	0.190582	0.908409	No
Atxn7l2	chr3:108202254-108210934	OK	22.0585	6.43397	-1.77755	0.10135	0.760468	-1.78386	0.127009	0.815065	No
Abcd2	chr15:91145870-91191807	NOTEST	1.39536	0.407066	-1.7773	1	1	-1.69911	0.265069	0.955382	No
Cpne2	chr8:94533027-94570529	OK	19.6343	5.73313	-1.77598	0.11	0.772995	-1.86031	0.115669	0.799088	No
Polrmt	chr10:79697304-80369637	OK	28.3112	8.26997	-1.77542	0.53755	0.919402	-1.86927	0.0557312	0.643834	No
Twistnb	chr12:33429623-33439380	OK	6.05853	1.76987	-1.77533	0.2264	0.812419	-1.61511	0.255495	0.952364	No
Pm20d1	chr1:131797394-131818115	NOTEST	0.745659	0.217974	-1.77436	1	1	-1.38195	0.344478	0.984705	No
Zfp692	chr11:58307068-58314613	OK	22.8887	6.69182	-1.77416	0.13415	0.783606	-1.9117	0.129221	0.818774	No
Acbd6	chr1:155558119-155687233	OK	46.5402	13.6165	-1.77313	0.10335	0.76798	-1.60108	0.183916	0.903758	No
Caml	chr13:55623004-55632416	OK	17.1445	5.01778	-1.77262	0.21745	0.812419	-1.68153	0.262526	0.953879	No
Arxes2	chrX:135993819-135995359	OK	4.34288	1.27142	-1.77221	0.2706	0.818816	-1.73554	0.274731	0.956281	No
Arid4a	chr12:71015966-71099351	OK	2.46293	0.721341	-1.77162	0.25865	0.816438	-1.66503	0.261292	0.953879	No
Zfp771	chr7:127244525-127254801	OK	29.4079	8.61733	-1.77089	0.1533	0.807171	-1.86565	0.208055	0.920587	No
Apool	chrX:112311407-112372430	OK	13.0823	3.83582	-1.77001	0.2905	0.831155	-1.66153	0.273711	0.955477	No
Chrac1	chr15:73090411-73094075	OK	41.1071	12.054	-1.76987	0.1896	0.812419	-1.74031	0.23857	0.94128	No
Panx2	chr15:89059725-89070907	NOTEST	0.943527	0.276847	-1.76897	1	1	1.15327	0.544758	0.993095	conflicted
Gdf3	chr6:122605402-122610071	NOTEST	0.305706	0.0897548	-1.76808	1	1				No
Smox	chr2:131127411-131604824	OK	8.25781	2.42761	-1.76622	0.6935	0.951839	-1.11818	0.450602	0.991574	No
Art5	chr7:102096878-102100229	NOTEST	0.0961805	0.0282969	-1.7651	1	1				No
Tbca	chr13:94788942-94842899	OK	60.538	17.8311	-1.76345	0.2108	0.812419	-1.71857	0.216529	0.924109	No
Gtpbp5	chr2:180070592-180085902	OK	4.79888	1.41361	-1.76331	0.2378	0.812419	-1.69766	0.280773	0.959871	No
Rogdi	chr16:5008728-5013553	OK	15.4931	4.56535	-1.76283	0.22565	0.812419	-1.58867	0.284897	0.959871	No
Dpysl5	chr5:30711894-30799369	OK	34.0219	10.0306	-1.76205	0.06845	0.726909	-1.82352	0.100375	0.760327	No
Efcab7	chr4:99829499-99912783	OK	2.06354	0.608593	-1.76157	0.3862	0.879719	-1.68249	0.271137	0.955382	No
Il1r1	chr1:40225079-40316177	NOTEST	0.0319394	0.0094226	-1.76114	1	1				No
Galt	chr4:41755252-41759125	OK	7.25455	2.14184	-1.76003	0.26175	0.817682	-1.73779	0.247838	0.945301	No
Uqcrh	chr4:116066964-116075070	OK	59.262	17.4993	-1.75981	0.215	0.812419	-1.67632	0.26072	0.953879	No
Pcdh19	chrX:133582860-133688993	OK	3.04338	0.899357	-1.75871	0.3776	0.876019	-1.69457	0.245982	0.941986	No
BC024139	chr15:76101487-76126556	OK	8.56333	2.53069	-1.75864	0.18185	0.812419	-2.08399	0.153238	0.858865	No
Sema4d	chr13:51701247-51793644	OK	7.803	2.31027	-1.75597	0.1366	0.787905	-1.81048	0.173963	0.891661	No
BC018242	chr9:21938273-21948907	OK	7.43598	2.20235	-1.75548	0.1818	0.812419	-1.87289	0.20515	0.920587	No
Ccdc15	chr9:37275834-37348392	NOTEST	1.17408	0.347756	-1.75538	1	1	-1.24327	0.407161	0.991574	No
Nxt1	chr2:148672614-148676026	OK	23.2908	6.9021	-1.75465	0.381	0.877998	-1.68352	0.26019	0.953879	No
Gtpbp3	chr8:71488102-71493400	OK	32.2589	9.56291	-1.75418	0.0931	0.748706	-1.73704	0.139637	0.833984	No
Zfp558	chr9:18454053-18473559	NOTEST	0.911161	0.270668	-1.75118	1	1	0.017886	0.971252	1	No
Ntf3	chr6:126101411-126166744	OK	1.96856	0.584937	-1.75079	0.42475	0.890776	-1.3777	0.364422	0.991574	No
1600027N09Rik	chr2:180581303-180585634	OK	14.1983	4.23387	-1.74567	0.27005	0.818691	-1.35087	0.366272	0.991574	No
Grik5	chr7:25009850-25072369	OK	17.0289	5.07821	-1.74559	0.08535	0.745282	-1.83566	0.0904418	0.739101	No
Arl6	chr16:59613320-60605531	OK	9.28522	2.76929	-1.74542	0.2741	0.820061	-1.79743	0.214685	0.924109	No
Arhgef10	chr8:14911716-15001085	OK	14.9752	4.46769	-1.74497	0.08965	0.748361	-1.7515	0.116019	0.799088	No
Gfra3	chr18:34689902-34720387	NOTEST	1.20105	0.358569	-1.74397	1	1	-1.38645	0.466286	0.991574	No
Slitrk3	chr3:73048124-73056943	NOTEST	0.203063	0.0606239	-1.74397	1	1				No
Prrx2	chr2:30845366-30881247	OK	149.517	44.648	-1.74365	0.04965	0.66581	-1.75354	0.0570943	0.6495	No
Fbxl2	chr9:113930933-114026751	OK	2.48324	0.741592	-1.74353	0.6418	0.939266	-3.08968	0.0620005	0.669249	No
Dnajc1	chr2:18055236-18392830	OK	15.615	4.66428	-1.74321	0.3229	0.848147	-1.37142	0.266114	0.955382	No
Thtpa	chr14:55094783-55106593	OK	6.6173	1.97997	-1.74077	0.3763	0.876019	-1.62985	0.276403	0.956281	No
Ppp1r14c	chr10:3366149-3464975	NOTEST	1.03162	0.308958	-1.73943	1	1	-1.52883	0.593893	0.996786	No
Bend5	chr4:110397790-111657510	OK	16.0812	4.81877	-1.73864	0.16605	0.812419	-1.76085	0.178498	0.894291	No
Rimkla	chr4:119465284-119492598	NOTEST	0.582849	0.174662	-1.73856	1	1	-3.00357	0.398513	0.991574	No
4930579G24Rik	chr3:79629078-79632819	OK	6.44343	1.93153	-1.73809	0.2446	0.812721	-1.64498	0.249554	0.946419	No
Haus5	chr7:30653707-30664994	OK	46.3885	13.9131	-1.73732	0.1045	0.769939	-1.73331	0.206231	0.920587	No
D8Ertd738e	chr8:84246234-84249761	OK	90.586	27.1789	-1.7368	0.16225	0.812419	-1.70628	0.238709	0.94128	No
Zdhhc24	chr19:4878667-4885397	OK	5.1945	1.55947	-1.73593	0.44645	0.894961	-1.49614	0.337391	0.981567	No
Wasf1	chr10:40883533-40938569	OK	23.204	6.97625	-1.73385	0.12875	0.779549	-1.12322	0.382278	0.991574	No
Sclt1	chr3:41626704-41742514	OK	4.24113	1.27572	-1.73313	0.2707	0.818816	-1.58292	0.288447	0.959871	No
Plcb1	chr2:134786163-135475258	OK	2.02698	0.609815	-1.73289	0.23175	0.812419	-1.64116	0.253803	0.950495	No
Suv420h2	chr7:4740126-4747514	OK	16.3466	4.92048	-1.73212	0.12075	0.772995	-1.70416	0.167202	0.882261	No
Chst10	chr1:38863872-38898160	OK	1.9433	0.586877	-1.72738	0.356	0.863982	-1.48096	0.330995	0.976189	No
Gm9766	chr10:53278080-53379851	OK	2.47745	0.748412	-1.72695	0.27375	0.819971	-2.07595	0.243085	0.941758	No
Dhx58	chr11:100694883-100704271	NOTEST	0.128181	0.0387272	-1.72677	1	1				No
Mab21l2	chr3:86224689-86782694	OK	13.0096	3.93563	-1.72491	0.50345	0.911972	-1.7129	0.26917	0.955382	No
Rassf4	chr6:116633007-116673836	OK	2.53312	0.766622	-1.72433	0.37385	0.874128	-1.59051	0.288131	0.959871	No
B230217C12Rik	chr11:97840779-97843043	OK	8.87445	2.6867	-1.72382	0.3072	0.836218	-1.51851	0.309894	0.967493	No
Hbxip	chr3:107278857-107284081	OK	19.2772	5.83838	-1.72325	0.28105	0.826446	-1.61928	0.281583	0.959871	No
Pltp	chr2:164830729-164857708	OK	13.0034	3.94159	-1.72204	0.507	0.913044	-1.00673	0.473187	0.991574	No
Cyp46a1	chr12:108334380-108362234	NOTEST	1.10472	0.335	-1.72144	1	1	-0.480664	0.702352	1	No
Plekhh2	chr17:84511894-84622142	OK	3.68868	1.12074	-1.71865	0.20535	0.812419	-1.65501	0.264534	0.955382	No
2410075B13Rik	chr15:75979871-75982285	OK	4.58042	1.39226	-1.71805	0.2553	0.813656	-1.93375	0.258294	0.952892	No
Lgr6	chr1:134986352-135105276	NOTEST	0.0411553	0.012511	-1.71788	1	1				No
Pla2g2f	chr4:138750532-138757598	NOTEST	0.062985	0.0191471	-1.71788	1	1				No
Wdr82	chr9:106170928-106191706	OK	73.9446	22.4852	-1.71747	0.0385	0.625065	-1.57896	0.0795109	0.710776	No
Zbtb12	chr17:34894558-34896844	OK	52.8441	16.095	-1.71513	0.06475	0.715362	-1.77038	0.075338	0.703047	No
Rabl3	chr16:37539893-37572385	OK	4.14427	1.26403	-1.71309	0.27015	0.818691	-1.64561	0.279573	0.959366	No
Socs1	chr16:10783808-10785536	OK	5.89292	1.79852	-1.71218	0.2956	0.833343	-0.941508	0.528192	0.991926	No
Lins	chr7:66689888-66717256	OK	4.15926	1.26985	-1.71167	0.3918	0.882299	-1.62548	0.273802	0.955477	No
Cyp4f16	chr17:32536628-32551797	OK	1.85441	0.566194	-1.71159	0.39845	0.88392	-1.40571	0.360194	0.991574	No
Sppl3	chr5:115011523-115098790	OK	69.1427	21.1136	-1.7114	0.05665	0.681078	-1.66425	0.0775674	0.703047	No
Fam82a2	chr2:119136997-119157034	OK	26.5426	8.12354	-1.70813	0.092	0.748706	-1.76784	0.114455	0.797777	No
Tarbp2	chr15:102518191-102523676	OK	34.5814	10.5888	-1.70746	0.38215	0.879207	-1.60688	0.210268	0.92284	No
Jag2	chr12:112908589-112929495	OK	5.09919	1.56147	-1.70736	0.1901	0.812419	-1.42765	0.288091	0.959871	No
Olfr1396	chr11:49037659-49135387	OK	5.64261	1.73057	-1.70512	0.63035	0.937196	-2.16347	0.463048	0.991574	No
Qtrt1	chr9:21411836-21420279	OK	23.4932	7.21579	-1.70302	0.18405	0.812419	-1.57672	0.245795	0.941986	No
Nudt10	chrX:6168695-6172991	OK	7.03375	2.16253	-1.70157	0.26135	0.817682	-1.80936	0.277026	0.956281	No
Sdc2	chr15:32920722-33034721	OK	2.90806	0.894223	-1.70135	0.31435	0.841933	-1.51968	0.310464	0.967493	No
Glrx3	chr7:137437647-137468594	OK	9.20985	2.83413	-1.70027	0.4965	0.909342	-1.4255	0.382849	0.991574	No
Mrpl14	chr17:45686371-45698495	OK	61.3374	18.8833	-1.69966	0.2036	0.812419	-1.63019	0.235214	0.936442	No
Isg20l2	chr3:87930313-87940686	OK	51.8171	15.9607	-1.69891	0.07245	0.735289	-1.69153	0.101106	0.761894	No
Csrnp2	chr15:100479569-100495239	OK	18.0095	5.54942	-1.69835	0.11235	0.772995	-1.67815	0.180278	0.897428	No
Sall4	chr2:168748331-168767201	OK	51.8248	15.9719	-1.6981	0.0577	0.687357	-1.70375	0.112151	0.796022	No
Tusc2	chr9:107563254-107566108	OK	13.7959	4.25201	-1.69803	0.24115	0.812419	-1.60541	0.292621	0.960938	No
Wscd2	chr5:113550419-113589725	OK	3.32948	1.02617	-1.69802	0.23075	0.812419	-1.73706	0.24442	0.941986	No
Prkcz	chr4:155260119-155361391	OK	4.57821	1.41275	-1.69627	0.3905	0.881462	-1.59491	0.287936	0.959871	No
Tgds	chr14:118111910-118132765	OK	3.83089	1.18233	-1.69604	0.3252	0.848749	-1.53117	0.306287	0.965208	No
Lsm11	chr11:45928268-45944935	OK	6.21529	1.92014	-1.69461	0.1209	0.772995	-1.79091	0.14842	0.847863	No
Clec16a	chr16:10545338-10744878	OK	5.06341	1.56743	-1.69171	0.14235	0.798386	-1.41411	0.259472	0.953837	No
Ppp2r2d	chr7:138846385-138883056	OK	19.6333	6.07982	-1.6912	0.18245	0.812419	-1.64573	0.263286	0.953879	No
1700012B15Rik	chr12:3235790-3309969	OK	6.49978	2.01305	-1.69101	0.6827	0.949805	-2.36164	0.135214	0.828257	No
Lat2	chr5:134600264-134615023	NOTEST	0.869778	0.269459	-1.69058	1	1				No
Nol7	chr13:43398375-43480973	OK	53.8078	16.6869	-1.6891	0.21965	0.812419	-1.7318	0.0793193	0.710602	No
Fchsd1	chr18:37955558-37969731	NOTEST	1.2934	0.401582	-1.6874	1	1	-1.60943	0.678148	1	No
Armc3	chr2:19199117-19310234	NOTEST	0.0987032	0.0306462	-1.68739	1	1				No
B3gnt4	chr5:123510459-123524164	NOTEST	0.11284	0.0350357	-1.68739	1	1				No
Dok2	chr14:70774380-70778494	NOTEST	0.181913	0.0564819	-1.68739	1	1				No
Irgm2	chr11:58214976-58222783	NOTEST	0.0416203	0.0129226	-1.68739	1	1				No
Krt80	chr15:101349570-101370125	NOTEST	0.0876605	0.0272176	-1.68739	1	1				No
Abcg4	chr9:44273189-44288244	NOTEST	0.674676	0.209549	-1.68691	1	1	-2.69168	0.348591	0.987365	No
Dcdc2a	chr13:25056003-25210706	NOTEST	0.0412467	0.0128142	-1.68653	1	1				No
Mtap6	chr7:99267446-99337137	OK	7.7232	2.40033	-1.68597	0.16205	0.812419	-1.28881	0.361428	0.991574	No
Nek1	chr8:60993219-61130234	OK	6.80473	2.11797	-1.68385	0.2036	0.812419	-1.62533	0.269778	0.955382	No
Olfml2b	chr1:170644531-170682789	OK	2.09066	0.650919	-1.68341	0.34715	0.860297	0.252387	0.916347	1	No
Rtn4r	chr16:18127705-18152408	OK	2.87401	0.895673	-1.68202	0.3718	0.874128	-1.42351	0.345144	0.985295	No
Satb1	chr17:51736186-51833290	OK	6.70375	2.08987	-1.68156	0.14095	0.796328	-1.66723	0.175932	0.892251	No
Rpp38	chr2:3328948-3332628	OK	4.81942	1.50317	-1.68086	0.38755	0.879774	-1.60563	0.301677	0.964634	No
Dym	chr18:75018771-75286966	OK	14.0689	4.39104	-1.67988	0.1448	0.800056	-1.72701	0.165425	0.877142	No
Htr5b	chr1:121509772-121528465	NOTEST	0.303982	0.0949819	-1.67826	1	1				No
Fyco1	chr9:123789509-123851899	OK	4.76751	1.4903	-1.67763	0.1695	0.812419	-1.62637	0.217891	0.924516	No
Ypel1	chr16:17070310-17111252	OK	10.1731	3.1843	-1.67571	0.439	0.893861	-1.80407	0.168826	0.886234	No
Arhgap44	chr11:64979034-65162961	OK	3.65028	1.14285	-1.67537	0.5763	0.926391	-1.40462	0.342163	0.982764	No
Ppp1r16a	chr15:76671679-76694915	OK	12.434	3.89402	-1.67496	0.15825	0.812419	-1.65903	0.193121	0.908606	No
Samd11	chr4:156236009-156255338	OK	6.62612	2.07513	-1.67496	0.6865	0.949862	2.57321	0.172317	0.890001	conflicted
Lig1	chr7:13258966-13311427	OK	32.3883	10.164	-1.67201	0.09275	0.748706	-1.68352	0.116889	0.79912	No
Lhx8	chr3:154306293-154330560	OK	3.65092	1.14573	-1.672	0.2832	0.826611	-1.85626	0.288872	0.959881	No
Syt14	chr1:192897306-193035698	OK	3.90081	1.22462	-1.67143	0.2918	0.832356	-1.57678	0.312242	0.967517	No
Chkb	chr15:89416404-89429927	OK	18.5218	5.82059	-1.66998	0.36905	0.874128				No
Usp44	chr10:93831554-93858087	OK	7.7799	2.44881	-1.66767	0.39925	0.884287	-1.467	0.323751	0.973345	No
Nde1	chr16:14163274-14192923	OK	84.7172	26.6659	-1.66766	0.0596	0.697157	-1.63535	0.0772838	0.703047	No
Ttbk1	chr17:46442447-46487675	NOTEST	0.956155	0.301091	-1.66704	1	1	-1.84774	0.295376	0.961404	No
Rnpc3	chr3:113605066-113630149	OK	6.41038	2.0205	-1.6657	0.21685	0.812419	-1.7692	0.246175	0.941986	No
Chek2	chr5:110840016-110874133	OK	13.5733	4.27979	-1.66517	0.17635	0.812419	-1.63435	0.212439	0.923642	No
Tmem132d	chr5:127783490-128433077	NOTEST	0.0998868	0.0315029	-1.66481	1	1				No
Slc25a38	chr9:120110398-120124319	OK	36.9699	11.6685	-1.66373	0.10985	0.772995	-1.66754	0.139446	0.833984	No
Gria4	chr9:4417892-4796234	NOTEST	0.620236	0.195863	-1.66297	1	1	-1.09769	0.499779	0.991574	No
Nrcam	chr12:44328884-44601846	OK	3.74346	1.18233	-1.66274	0.19415	0.812419	-1.61201	0.231404	0.934754	No
Six2	chr17:85684267-85688254	OK	23.9434	7.5655	-1.66212	0.13155	0.780676	-1.80496	0.155532	0.859501	No
Capn10	chr1:92933542-92950590	OK	23.7277	7.50054	-1.66151	0.10755	0.772995	-1.92027	0.0957027	0.750856	No
Rpap3	chr15:97675104-97705822	OK	16.4415	5.19827	-1.66124	0.18515	0.812419	-1.61261	0.266091	0.955382	No
Dctn3	chr4:41714797-41723163	OK	26.351	8.33292	-1.66096	0.19565	0.812419	-1.63708	0.228602	0.932562	No
Mtap9	chr3:82358071-82395268	NOTEST	1.02436	0.323941	-1.66092	1	1	-1.87467	0.285117	0.959871	No
Alyref	chr11:120594515-120598365	OK	395.506	125.147	-1.66007	0.0269	0.549341	-1.66259	0.0323644	0.548158	No
Thumpd3	chr6:113046326-113077244	OK	12.0752	3.82096	-1.66005	0.38945	0.8813	-1.56043	0.291758	0.96027	No
Igdcc3	chr9:65141188-65185870	OK	220.252	69.7411	-1.65907	0.0343	0.593016	-1.73087	0.0306035	0.540191	No
Rasl12	chr9:65398487-65422773	OK	2.12857	0.674337	-1.65834	0.2856	0.828869	-1.87134	0.28748	0.959871	No
Lyplal1	chr1:186087731-186117310	OK	2.74725	0.871203	-1.65691	0.4234	0.890776	-1.3606	0.378332	0.991574	No
Lass1	chr8:70315774-70353273	LOWDATA	0.257542	0.0816876	-1.65662	1	1				No
Xpc	chr6:91489306-91515888	OK	10.3306	3.27881	-1.65568	0.17215	0.812419	-1.60506	0.224054	0.929943	No
Tpcn2	chr7:145253922-145283927	OK	2.29012	0.727247	-1.6549	0.35475	0.863451	-1.51593	0.311425	0.967517	No
BC031781	chr1:180851150-180868114	OK	27.743	8.81308	-1.65441	0.10425	0.769939	-1.65129	0.147399	0.847142	No
Nubp2	chr17:24882610-24886350	OK	30.0114	9.53687	-1.65392	0.1667	0.812419	-1.65604	0.207885	0.920587	No
2900092E17Rik	chr7:127015050-127017352	OK	33.3146	10.587	-1.65386	0.1396	0.793594	-1.80483	0.168908	0.886234	No
Yrdc	chr4:124850758-124862171	OK	78.5416	24.9666	-1.65346	0.2737	0.819971	-1.65381	0.226776	0.93214	No
Lrp3	chr7:35186384-35215345	OK	52.8166	16.7901	-1.65338	0.05125	0.671983	-1.69981	0.0519452	0.636348	No
Phkg1	chr5:129846989-129879083	OK	1.8085	0.575069	-1.65298	0.5949	0.930316				No
Gfer	chr17:24693190-24696156	OK	18.7958	5.97764	-1.65276	0.1916	0.812419	-1.61672	0.229529	0.933289	No
Pbx2	chr17:34592470-34597341	OK	71.677	22.8182	-1.65133	0.043	0.642916	-1.69657	0.0408044	0.5944	No
1700071M16Rik	chr17:43568450-43612201	OK	1.80921	0.576291	-1.65049	0.6549	0.9421				No
Lrch2	chrX:147471693-147554081	OK	5.74364	1.83035	-1.64985	0.24385	0.812419	-1.57127	0.28928	0.96027	No
Ccdc66	chr14:27428846-27508460	OK	6.18363	1.9727	-1.64828	0.4885	0.907141	-1.73866	0.21266	0.923642	No
Gla	chrX:134588168-134601005	OK	1.93219	0.616465	-1.64814	0.3014	0.835117	-1.63468	0.308176	0.966937	No
Zic5	chr14:122459159-122465658	OK	6.02508	1.92285	-1.64773	0.298	0.833614	-1.51926	0.316528	0.969532	No
1200011I18Rik	chr14:76086231-76110815	OK	5.61196	1.79122	-1.64757	0.1778	0.812419	-1.6021	0.217069	0.924516	No
Ccdc164	chr5:30341662-30366708	NOTEST	0.454066	0.145129	-1.64557	1	1				No
1110032A03Rik	chr9:50762827-50768152	OK	1.8435	0.589363	-1.64522	0.361	0.867851	-2.014	0.346124	0.986169	No
2810468N07Rik	chr17:25570810-25575043	NOTEST	1.04884	0.335647	-1.64378	1	1				No
Ptcra	chr17:46755662-46763712	NOTEST	0.370942	0.118707	-1.64378	1	1				No
D430019H16Rik	chr12:105453855-105493095	OK	5.26082	1.68462	-1.64286	0.1905	0.812419	-1.58435	0.237803	0.940824	No
9630033F20Rik	chr6:127085115-127109552	OK	5.96231	1.90995	-1.64234	0.24335	0.812419	-1.55357	0.294924	0.960966	No
Agbl3	chr6:34780431-34857932	NOTEST	0.151947	0.0486783	-1.64222	1	1				No
Fam113a	chr2:130417683-130444269	OK	9.35647	2.99765	-1.64213	0.46665	0.898443	-1.58019	0.220837	0.925228	No
Homer3	chr8:70282998-70302452	OK	47.7165	15.2959	-1.64134	0.2263	0.812419	-1.80938	0.0590473	0.659211	No
Cnih3	chr1:181352627-181460641	NOTEST	0.0572819	0.0184095	-1.63763	1	1				No
Nudt13	chr14:20294689-20317575	OK	2.00625	0.645327	-1.6364	0.38045	0.877998	-1.36072	0.355468	0.991055	No
Mcfd2	chr17:87254442-87265947	OK	22.5014	7.23777	-1.63639	0.13275	0.782351	-1.61761	0.171424	0.888209	No
X99384	chr10:61319656-61383523	OK	22.1269	7.12169	-1.63551	0.10775	0.772995	-1.61985	0.167011	0.881776	No
Tctex1d2	chr16:32419701-32428892	OK	9.58733	3.08676	-1.63504	0.3972	0.883091	-1.34794	0.375456	0.991574	No
Tnk2	chr16:32644642-32683493	OK	22.2285	7.15811	-1.63476	0.07055	0.727982	-1.54773	0.109964	0.788344	No
Slc39a13	chr2:91061790-91070221	OK	8.58177	2.76391	-1.63456	0.23815	0.812419	-1.56575	0.25586	0.952569	No
2610044O15Rik	chr8:129216614-129234003	OK	2.17128	0.69943	-1.63429	0.3735	0.874128	-2.10042	0.339717	0.981903	No
Lrdd	chr7:141438514-141443355	OK	21.4597	6.91603	-1.63361	0.15265	0.807171	-1.67624	0.232677	0.934858	No
Abhd14a	chr9:106440050-106447678	OK	11.7864	3.79951	-1.63324	0.4345	0.893295	-1.75674	0.246807	0.942832	No
Gatad1	chr5:3639960-3647936	OK	53.3415	17.2035	-1.63256	0.0668	0.726373	-1.66229	0.0760747	0.703047	No
E2f5	chr3:14578670-14611256	OK	62.9071	20.305	-1.63139	0.08915	0.748361	-1.68139	0.0870893	0.729035	No
Abcg1	chr17:31057693-31117981	NOTEST	0.371989	0.120151	-1.63041	1	1	-2.90268	0.386626	0.991574	No
Cox18	chr5:90214724-90223996	OK	24.3385	7.86555	-1.62962	0.17245	0.812419	-1.60918	0.216181	0.924109	No
Lrig3	chr10:125966218-126015359	OK	48.4692	15.6656	-1.62947	0.047	0.658925	-1.64277	0.0524432	0.636639	No
Slc16a2	chrX:103697413-103821988	OK	2.67053	0.863219	-1.62933	0.27355	0.819971	-1.53708	0.299936	0.963798	No
Slitrk2	chrX:66649317-66661402	NOTEST	0.661811	0.213987	-1.6289	1	1	-1.63573	0.319789	0.971602	No
Ethe1	chr7:24583837-24608926	OK	3.09351	1.00032	-1.62879	0.32935	0.850924	-1.32767	0.372462	0.991574	No
Ppp2r3d	chr9:124474345-124476862	OK	2.9585	0.956891	-1.62844	0.2927	0.832356	-1.60092	0.284223	0.959871	No
Zfp697	chr3:98382480-98431949	OK	4.05458	1.31168	-1.62814	0.19255	0.812419	-1.65225	0.227259	0.93214	No
Wdr73	chr7:80890722-80901269	OK	11.8096	3.82298	-1.62719	0.16585	0.812419	-1.71311	0.193744	0.908606	No
Nudt18	chr14:70577846-70582571	NOTEST	0.488795	0.15834	-1.62621	1	1	-1.16002	0.449132	0.991574	No
Agxt2l2	chr11:51584756-51606881	OK	7.19482	2.33115	-1.62592	0.48155	0.903778	-1.8414	0.211768	0.923642	No
Tchp	chr5:114707778-114722327	OK	10.7564	3.4862	-1.62547	0.1986	0.812419	-1.61368	0.230039	0.933289	No
Znrd1as	chr17:36958591-36965623	NOTEST	1.19024	0.386213	-1.62378	1	1				No
Gm17762	chr2:18025188-18037741	OK	2.65553	0.862275	-1.62278	0.52585	0.917203	0.215739	0.980931	1	No
Gpn3	chr5:122372507-122382769	OK	78.0308	25.3519	-1.62195	0.0811	0.740995	-1.64514	0.0953059	0.750856	No
Wasf3	chr5:146385005-146471125	OK	21.4579	6.97221	-1.62182	0.15095	0.807171	-1.34265	0.28266	0.959871	No
Zfp772	chr7:7202121-7209998	OK	1.89458	0.616131	-1.62057	0.38245	0.879207	-1.35625	0.36486	0.991574	No
Kctd13	chr7:126928878-126945609	OK	10.8736	3.53749	-1.62003	0.21345	0.812419	-1.96203	0.169524	0.886294	No
Wnt5a	chr14:28505472-28525515	OK	28.6186	9.31577	-1.6192	0.06775	0.726909	-1.75066	0.0625089	0.669811	No
Zfp810	chr9:22055459-22389206	OK	2.94458	0.958598	-1.61906	0.64945	0.940205	-1.3876	0.356991	0.991156	No
D8Ertd82e	chr8:36094827-36147787	OK	20.1895	6.57339	-1.6189	0.10185	0.762379	-1.609	0.145007	0.842823	No
Adck4	chr7:27233012-27257949	OK	7.26913	2.36774	-1.61827	0.28785	0.831042	-1.50828	0.31188	0.967517	No
Vasn	chr16:4626883-4679720	OK	13.9439	4.54204	-1.61822	0.4459	0.894961	-1.57902	0.273108	0.955477	No
Kif13b	chr14:64652530-64806296	OK	2.84617	0.927258	-1.61798	0.2835	0.827075	-1.68183	0.258638	0.952892	No
Gpr123	chr7:139834173-139878088	NOTEST	0.374822	0.122133	-1.61775	1	1	-1.45069	0.346137	0.986169	No
Cdk5	chr5:24418241-24423530	OK	5.71244	1.86201	-1.61725	0.28185	0.826446	-1.83728	0.201145	0.916608	No
Aoc2	chr11:101325062-101329694	OK	3.20475	1.04556	-1.61594	0.3599	0.866629	-1.48792	0.329044	0.975895	No
Fam78a	chr2:32066884-32083705	NOTEST	0.57737	0.188374	-1.6159	1	1	-2.56468	0.397633	0.991574	No
Tmem87b	chr2:128818302-128854261	OK	4.74843	1.54942	-1.61572	0.24275	0.812419	-1.51497	0.309387	0.967493	No
Mtap7	chr10:20148919-20281590	OK	6.01494	1.96383	-1.61488	0.2014	0.812419	-0.548311	0.70296	1	No
Lhx1	chr11:84519378-84525534	NOTEST	0.810745	0.264769	-1.61451	1	1	-2.8408	0.411276	0.991574	No
Bst1	chr5:43818892-43843468	NOTEST	0.245423	0.0802116	-1.61339	1	1				No
Gm10791	chr16:84954435-85173707	NOTEST	0.360622	0.117862	-1.61339	1	1				No
E330009J07Rik	chr6:40407497-40436133	OK	6.86504	2.24497	-1.61257	0.2684	0.818691	-1.5212	0.285136	0.959871	No
Sipa1	chr19:5651184-5663707	OK	17.9264	5.86263	-1.61246	0.11715	0.772995	-1.52533	0.183935	0.903758	No
Prr3	chr17:35972538-35979825	OK	22.6452	7.40721	-1.6122	0.16635	0.812419	-1.42646	0.245795	0.941986	No
Pgap2	chr7:102223073-102237751	OK	20.2177	6.6139	-1.61204	0.25375	0.813656	-1.56624	0.291935	0.96027	No
Mgat1	chr11:49244190-49263024	OK	11.9249	3.90214	-1.61164	0.42115	0.890776	-1.52642	0.294721	0.960966	No
Mrps22	chr9:98588729-98601679	OK	23.7107	7.76133	-1.61116	0.23255	0.812419	-1.5634	0.289813	0.96027	No
Fam129c	chr8:71597645-71608149	OK	3.43961	1.12616	-1.61083	0.3537	0.863451	-1.46024	0.338255	0.981567	No
Zfp931	chr2:178066877-178078425	NOTEST	0.414263	0.135657	-1.61059	1	1				No
Nol12	chr15:78934932-78941910	OK	12.9691	4.247	-1.61056	0.218	0.812419	-1.54281	0.262727	0.953879	No
Cyb5rl	chr4:107070167-107084805	OK	4.46848	1.46371	-1.61016	0.4062	0.885355	-0.892735	0.590715	0.996786	No
Peg12	chr7:62461870-62464510	OK	40.0837	13.1434	-1.60868	0.1116	0.772995	-1.6296	0.186329	0.905812	No
9930104L06Rik	chr4:124937047-124944661	OK	8.95515	2.93644	-1.60865	0.2309	0.812419	-1.36528	0.357429	0.991156	No
Kcnc3	chr7:44590885-44604751	OK	4.03517	1.32371	-1.60804	0.2202	0.812419	-1.80848	0.241862	0.94128	No
Lrrc45	chr11:120713952-120721127	OK	10.6303	3.48809	-1.60767	0.19095	0.812419	-1.60502	0.219128	0.925228	No
Zan	chr5:137378636-137477064	NOTEST	0.0560809	0.0184082	-1.60716	1	1				No
Gm16973	chr14:56668247-56701000	OK	2.83096	0.929368	-1.60697	0.5815	0.926391	-1.79872	0.346962	0.986309	No
Haus7	chrX:73437314-73459029	OK	13.2163	4.34045	-1.60641	0.2521	0.812962	-1.77508	0.209077	0.92095	No
Zfp661	chr2:127575532-127584677	OK	2.12996	0.699933	-1.60553	0.39025	0.881409	-1.45677	0.327739	0.975595	No
Otud7b	chr3:96080595-96161129	OK	8.73269	2.87092	-1.60492	0.1011	0.760468	-1.61317	0.128723	0.818432	No
Dio2	chr12:90724551-90738438	NOTEST	0.115915	0.03813	-1.60407	1	1				No
Znhit2-ps	chr19:6061206-6062468	OK	30.0211	9.87679	-1.60386	0.1989	0.812419	-1.63535	0.217916	0.924516	No
Sostdc1	chr12:36314168-36318452	NOTEST	0.671617	0.220972	-1.60378	1	1				No
Exosc5	chr7:25659152-25668032	OK	32.8374	10.8325	-1.59997	0.22325	0.812419	-1.54224	0.29403	0.960966	No
Ttc8	chr12:98920573-98983238	OK	9.35491	3.08767	-1.5992	0.21555	0.812419	-1.55874	0.250756	0.947211	No
Pllp	chr8:94674894-94696242	NOTEST	0.537796	0.177543	-1.59889	1	1				No
Zkscan17	chr11:59485520-59511067	OK	38.4776	12.703	-1.59886	0.09035	0.748361	-1.5852	0.13392	0.825251	No
Rhobtb2	chr14:69784989-69805545	OK	11.2555	3.71689	-1.59847	0.1103	0.772995	-1.6616	0.133927	0.825251	No
Kctd18	chr1:57955100-57970084	OK	5.63916	1.86316	-1.59773	0.2275	0.812419	-1.66117	0.274197	0.956023	No
Rce1	chr19:4622550-4625617	OK	29.2528	9.66505	-1.59773	0.16075	0.812419	-1.81432	0.131867	0.824154	No
Tssc1	chr12:28751827-28867491	OK	9.49223	3.13825	-1.59678	0.2264	0.812419	-1.61977	0.259829	0.953879	No
Anapc10	chr8:79711819-79777321	OK	3.32381	1.09894	-1.59672	0.29475	0.833343	-1.74352	0.23573	0.937545	No
Haus4	chr14:54541784-54554361	OK	36.3674	12.0252	-1.59659	0.1526	0.807171	-1.58098	0.197115	0.911215	No
Bola1	chr3:96196587-96197586	OK	27.9424	9.24427	-1.59583	0.29575	0.833343	-1.45295	0.336223	0.980861	No
Myh7	chr14:54968786-54994549	NOTEST	1.17163	0.387674	-1.5956	1	1	-1.39272	0.359633	0.991574	No
Btd	chr14:31641056-31668197	OK	3.92056	1.29752	-1.5953	0.3184	0.845028	-1.60411	0.302759	0.965208	No
AI428936	chr7:30314815-30319045	OK	4.48686	1.4853	-1.59496	0.4122	0.888523	-1.38383	0.380391	0.991574	No
Mapt	chr11:104231435-104332093	NOTEST	0.509927	0.168916	-1.59399	1	1	-2.10489	0.360421	0.991574	No
Ptrh2	chr11:86683982-86692457	OK	6.16887	2.04357	-1.59391	0.40705	0.885897	-1.50412	0.310406	0.967493	No
Gadd45gip1	chr8:84832281-84840641	OK	34.9321	11.5733	-1.59375	0.23975	0.812419	-1.62801	0.151722	0.853847	No
Brms1l	chr12:55836365-55869735	OK	5.54166	1.83793	-1.59224	0.2437	0.812419	-1.5749	0.273306	0.955477	No
Fam174b	chr7:73740306-73776919	OK	4.01175	1.33088	-1.59185	0.3239	0.848189	-1.43503	0.337822	0.981567	No
Epha2	chr4:141301220-141329384	OK	5.39808	1.79135	-1.5914	0.21575	0.812419	-1.82838	0.225636	0.93151	No
Oip5	chr2:119609531-119650160	OK	6.1837	2.05227	-1.59125	0.6057	0.930824	-1.40491	0.358002	0.991156	No
Cacng7	chr7:3336584-3366948	OK	38.5919	12.813	-1.59069	0.2053	0.812419	-1.90989	0.177737	0.893099	No
Med31	chr11:72211723-72218450	OK	6.13949	2.04097	-1.58886	0.3237	0.848189	-1.53229	0.334098	0.979505	No
Dtna	chr18:23415414-23659714	OK	2.33553	0.776499	-1.5887	0.4691	0.898578	-0.444715	0.756336	1	No
Fam131b	chr6:42315311-42324640	OK	1.85804	0.617814	-1.58853	0.29825	0.833614	-1.45527	0.332098	0.978047	No
Lss	chr10:76531626-76562226	OK	25.112	8.3538	-1.58787	0.133	0.782839	-1.23545	0.273507	0.955477	No
Limk1	chr5:134656038-134688590	OK	19.9046	6.62577	-1.58694	0.10945	0.772995	-1.63677	0.135288	0.828257	No
Cep164	chr9:45766945-45828638	OK	10.6758	3.56151	-1.58378	0.13535	0.78571	-1.61431	0.159313	0.862485	No
Cchcr1	chr17:35517115-35531015	OK	9.38415	3.13108	-1.58357	0.226	0.812419	-1.60552	0.241704	0.94128	No
6430548M08Rik	chr8:120114151-120165307	NOTEST	0.32866	0.109676	-1.58335	1	1				No
Spon1	chr7:113765997-114043375	OK	32.4997	10.8471	-1.58311	0.04825	0.664657	-1.63359	0.0496626	0.625739	No
Jund	chr8:70697738-70700616	OK	101.586	33.9163	-1.58265	0.04045	0.630466	-1.62786	0.041758	0.5944	No
Gm6402	chr17:30215523-30576287	NOTEST	0.444096	0.148272	-1.58262	1	1				No
6530402F18Rik	chr2:29194820-29252993	OK	3.22726	1.07833	-1.58151	0.436	0.893343	-1.30114	0.391854	0.991574	No
Fbrsl1	chr5:110361751-110448503	OK	38.6511	12.9154	-1.58142	0.06915	0.726909	-1.66481	0.0663994	0.680275	No
Fam175a	chr5:100804801-100820935	OK	6.49721	2.17201	-1.58079	0.27535	0.822332	-1.81779	0.26942	0.955382	No
Gpr56	chr8:94977108-95014208	OK	12.4741	4.17099	-1.58047	0.17245	0.812419	-1.54843	0.241656	0.94128	No
Car9	chr4:43507025-43513725	NOTEST	0.582098	0.194826	-1.57907	1	1				No
Zfp870	chr17:32879220-32891603	NOTEST	1.12347	0.376143	-1.57861	1	1	-1.51884	0.328114	0.975595	No
Ipcef1	chr10:6788600-7038209	NOTEST	0.0899886	0.0301467	-1.57774	1	1				No
Mrpl35	chr6:71812996-71823784	OK	3.83995	1.28658	-1.57754	0.3007	0.834967	-1.29239	0.354404	0.990665	No
2410015M20Rik	chr17:56607451-56609771	OK	24.8552	8.32844	-1.57743	0.26855	0.818691	-0.41549	0.755575	1	No
Mdm1	chr10:118141786-118168999	OK	14.6373	4.90991	-1.57588	0.15685	0.809597	-1.54945	0.202703	0.917275	No
Erbb4	chr1:68039965-69108059	NOTEST	0.44053	0.147775	-1.57584	1	1	-1.2269	0.400182	0.991574	No
Zfp14	chr7:30036358-30051396	NOTEST	0.71208	0.238869	-1.57582	1	1	-1.17526	0.431108	0.991574	No
A730011L01Rik	chr11:119491346-119511465	OK	11.6018	3.8952	-1.57458	0.12645	0.777982	-1.39924	0.219908	0.925228	No
Pcolce	chr5:137605106-137611404	OK	52.2954	17.5856	-1.57229	0.11905	0.772995	-1.4309	0.188599	0.906181	No
Calcrl	chr2:84330626-84425266	OK	1.59914	0.538106	-1.57133	0.36525	0.871633	-1.37255	0.355735	0.991156	No
Zfp637	chr6:117841241-117845956	OK	16.8911	5.68749	-1.5704	0.2222	0.812419	-1.61299	0.25095	0.947211	No
Zxdb	chrX:94724568-94730191	NOTEST	0.140686	0.0473763	-1.57024	1	1				No
Ccdc97	chr7:25711116-25719053	OK	29.3602	9.88907	-1.56995	0.1228	0.772995	-1.5363	0.179168	0.895911	No
Ap4e1	chr2:127008710-127069814	OK	2.67681	0.902504	-1.56851	0.22335	0.812419	-1.55522	0.261226	0.953879	No
Slc27a4	chr2:29802679-29817522	OK	7.43595	2.5078	-1.56809	0.23115	0.812419	-1.51207	0.31213	0.967517	No
Eif1ad	chr19:5366812-5371511	OK	46.5563	15.7022	-1.56801	0.10535	0.769939	-1.55321	0.147368	0.847142	No
Mfap3	chr11:57518664-57533817	OK	7.84645	2.64894	-1.56662	0.16845	0.812419	-1.5295	0.216715	0.924269	No
Tmem41b	chr7:109972186-109986230	OK	7.97607	2.69371	-1.56609	0.183	0.812419	-1.58569	0.216221	0.924109	No
Mettl17	chr14:51884841-51891868	OK	7.33193	2.47763	-1.56523	0.27065	0.818816	-1.28835	0.413046	0.991574	No
Ptpn21	chr12:98676740-98737405	OK	3.49083	1.17994	-1.56486	0.2359	0.812419	-1.51884	0.272915	0.955477	No
Accn1	chr11:80880164-81968396	NOTEST	1.46676	0.49601	-1.5642	1	1	-2.13998	0.397602	0.991574	No
Mad1l1	chr5:140008688-140321552	OK	12.5583	4.24793	-1.56381	0.2292	0.812419	-1.59532	0.278339	0.958557	No
Ssu72	chr4:155704814-155733873	OK	51.8529	17.5464	-1.56325	0.1411	0.796328	-1.47615	0.209521	0.921383	No
Tbccd1	chr16:22813214-22857569	OK	6.54536	2.21729	-1.56167	0.23655	0.812419	-1.64272	0.230137	0.933289	No
Magoh	chr4:107879812-107887398	OK	96.5788	32.7174	-1.56165	0.1935	0.812419	-1.48624	0.295386	0.961404	No
Bbs4	chr9:59321965-59353508	OK	2.32136	0.786396	-1.56164	0.3941	0.882436	-1.32243	0.383536	0.991574	No
Crocc	chr4:141016636-141060545	OK	32.4897	11.0117	-1.56094	0.05195	0.674077	-1.66079	0.042372	0.600238	No
Rapgef5	chr12:117516478-117756978	OK	1.59299	0.54012	-1.56039	0.3297	0.851148	-1.52031	0.338843	0.981567	No
Dnaja3	chr16:4684069-4707693	OK	17.8454	6.05079	-1.56036	0.1646	0.812419	-1.54698	0.216282	0.924109	No
Mettl21a	chr1:64606479-64617168	OK	5.63525	1.91148	-1.55979	0.2392	0.812419	-1.71986	0.241012	0.94128	No
Akna	chr4:63367127-63403445	OK	6.24597	2.1187	-1.55974	0.21635	0.812419	-1.49733	0.312003	0.967517	No
Park7	chr4:150897132-150909921	OK	90.9642	30.8607	-1.55953	0.1509	0.807171	-1.55848	0.266494	0.955382	No
D10Jhu81e	chr10:78162066-78169768	OK	38.6161	13.1014	-1.55948	0.15245	0.807171	-1.58791	0.191844	0.908606	No
2010204K13Rik	chrX:7411816-7422988	OK	20.9362	7.10718	-1.55865	0.3126	0.841841	-1.61829	0.292189	0.96027	No
Rnaseh2b	chr14:62332104-62372992	OK	8.60754	2.92345	-1.55793	0.29355	0.832767	-1.09467	0.437924	0.991574	No
Pbxip1	chr3:89436703-89450952	OK	1.55166	0.527793	-1.55577	0.31945	0.845662	-1.48981	0.329248	0.975895	No
Mpp2	chr11:102057016-102088515	OK	5.52288	1.88133	-1.55367	0.23845	0.812419	-1.49137	0.275619	0.956281	No
Necab1	chr4:14930640-15149131	NOTEST	0.319295	0.108822	-1.55292	1	1	-1.03797	0.528756	0.991926	No
Fam32a	chr8:72219729-72223775	OK	29.4498	10.0385	-1.55272	0.15155	0.807171	-1.55544	0.19277	0.908606	No
Gal3st3	chr19:5298330-5308739	OK	4.44077	1.51373	-1.5527	0.3044	0.835816	-1.56153	0.343198	0.982764	No
Atp6v0e2	chr6:48537568-48541800	OK	5.07622	1.73036	-1.55269	0.3541	0.863451	-1.37723	0.362098	0.991574	No
AU023762	chr9:113496745-113587152	NOTEST	0.0634849	0.0216446	-1.55241	1	1				No
Dmgdh	chr13:93674435-93752823	NOTEST	0.0452024	0.0154113	-1.55241	1	1				No
Agfg2	chr5:137650853-137684693	OK	9.14203	3.1173	-1.55222	0.4403	0.894462	-1.00541	0.499106	0.991574	No
Cic	chr7:25282178-25294148	OK	29.2314	9.96955	-1.55192	0.06255	0.70943	-1.60871	0.0623092	0.669811	No
Hk2	chr6:82725026-82774454	OK	29.0025	9.89886	-1.55084	0.07695	0.735332	-1.52092	0.0960366	0.750856	No
Ngef	chr1:87476828-87573870	NOTEST	1.22974	0.419731	-1.55081	1	1	-1.21785	0.41348	0.991574	No
Tstd2	chr4:46039221-46138475	OK	15.7024	5.36321	-1.54982	0.12995	0.780173	-2.00213	0.0986023	0.754042	No
9130221H12Rik	chr7:25228258-25237851	OK	27.154	9.27554	-1.54966	0.47555	0.902006				No
Pus7l	chr15:94522639-94543507	OK	5.70645	1.94942	-1.54954	0.24995	0.812721	-1.52754	0.269464	0.955382	No
Msx1as	chr5:37820490-37824585	OK	7.0589	2.41321	-1.54849	0.4688	0.898578				No
Nr0b1	chrX:86191774-86195944	NOTEST	0.393051	0.134379	-1.5484	1	1				No
Srp14	chr2:118475842-118479696	OK	40.2786	13.777	-1.54775	0.22985	0.812419	-1.49431	0.263413	0.953879	No
Kif22	chr7:127027730-127042420	OK	55.4157	18.9683	-1.5467	0.0899	0.748361	-1.57375	0.110394	0.79026	No
Rer1	chr4:155074111-155086297	OK	15.4046	5.27583	-1.54589	0.22045	0.812419	-0.335323	0.799187	1	No
Mknk1	chr4:115839245-115879248	OK	15.6963	5.37625	-1.54575	0.168	0.812419	-1.56902	0.201778	0.916608	No
Lrrc61	chr6:48554798-48572670	OK	8.60441	2.94778	-1.54545	0.214	0.812419	-1.50333	0.263991	0.954804	No
Gpatch1	chr7:35276543-35318440	OK	6.86701	2.3535	-1.54487	0.26485	0.817682	-1.50548	0.310676	0.967517	No
Ttc23	chr7:67647409-67726576	OK	14.5494	4.9871	-1.54469	0.2095	0.812419	-1.42924	0.285779	0.959871	No
Msx1	chr5:37820490-37824585	OK	36.5961	12.547	-1.54435	0.4271	0.891465	-1.52242	0.246205	0.941986	No
Ndufa11	chr17:56717761-56724248	OK	5.14169	1.76284	-1.54434	0.2504	0.812721	-1.63978	0.268607	0.955382	No
Slc1a2	chr2:102658682-102790784	OK	1.63433	0.560503	-1.54391	0.39595	0.882436	-0.630411	0.682092	1	No
Gpr50	chrX:71663766-71668089	OK	3.94142	1.35204	-1.54358	0.31665	0.843968	-1.68853	0.32631	0.975595	No
Zfp956	chr6:47943174-47965299	OK	2.45889	0.843532	-1.54349	0.60655	0.930824	-1.27649	0.420236	0.991574	No
Gpam	chr19:55069733-55099447	OK	18.2188	6.25112	-1.54324	0.12605	0.776844	-1.57888	0.149117	0.849076	No
Inpp1	chr1:52789419-52817688	OK	3.3734	1.1575	-1.54319	0.337	0.856539	-2.22986	0.224295	0.929943	No
Pef1	chr4:130107555-130128134	OK	15.7695	5.41555	-1.54196	0.24075	0.812419	-1.47297	0.280178	0.959871	No
Slc7a3	chrX:101079220-101085352	OK	1.86848	0.641756	-1.54177	0.43435	0.893295	-2.18406	0.381723	0.991574	No
Grin1	chr2:25289910-25319163	NOTEST	0.495792	0.170454	-1.54035	1	1				No
Hba-a2	chr11:32296488-32297310	NOTEST	0.0965612	0.0331995	-1.54028	1	1				No
Zfp316	chr5:143249694-143270022	OK	7.91062	2.72002	-1.54017	0.1294	0.779962	-1.58731	0.159151	0.862485	No
BC020402	chr10:7678970-7681158	NOTEST	1.50279	0.517117	-1.53908	1	1	-1.34283	0.46004	0.991574	No
Cox7a2	chr9:79755240-79759853	OK	42.8985	14.7697	-1.53829	0.23305	0.812419	-1.47779	0.276795	0.956281	No
Tulp2	chr7:45513705-45522603	NOTEST	0.587992	0.202732	-1.53622	1	1				No
Arhgap25	chr6:87459384-87533235	NOTEST	0.216012	0.0745197	-1.53541	1	1				No
Vash1	chr12:86678699-86695681	OK	8.89262	3.0693	-1.5347	0.152	0.807171	-1.51288	0.207015	0.920587	No
Slc25a40	chr5:8422849-8454793	NOTEST	0.901914	0.311491	-1.5338	1	1	-2.94447	0.203625	0.918309	No
Tdp2	chr13:24831658-24842153	OK	19.4793	6.73274	-1.53268	0.1804	0.812419	-1.26158	0.304534	0.965208	No
Hnrnpa0	chr13:58125878-58128556	OK	1432.56	495.391	-1.53195	0.13425	0.783606	-1.58234	0.0404053	0.5944	No
[truncated: 21,261 more rows]
